# Supplementary material for: DNA Methylation and Histone Modifications Regulate De Novo Shoot Regeneration in Arabidopsis by Modulating WUSCHEL Expression and Auxin Signaling
Source: PLoS Genet. 2011 Aug 18;7(8):e1002243. doi: 10.1371/journal.pgen.1002243 (PMC3158056; doi:10.1371/journal.pgen.1002243)
Supplement: Table S3 — List of 1334 up-regulated genes and 501 down-regulated genes in S6 as compared to S0. (XLS) [file pgen.1002243.s007.xls]

## Sheet: Sheet1
Table S3. List of 1334 up-regulated genes and 501 down-regulated genes in S6 as compared to S0
1334 up-regulated genes
Probe Set ID	Representative Public ID	Fold Change	q-value(%)	S0-1	S0-2	S0-3	S6-1	S6-2	S6-3	Target Description
249866_at	At5g23010	50.4379	0	10.3612	8.9005	10.2591	498.024	609.66	381.283	2-isopropylmalate synthase-like; homocitrate synthase-like ; supported by cDNA: gi_12330688_gb_AF327648.1_AF327648
266353_at	At2g01520	35.4968	0	4.18918	4.04501	8.28492	191.881	136.626	257.869	unknown protein ;supported by full-length cDNA: Ceres:17603.
254687_at	At4g13770	28.7616	0	43.3588	34.0159	40.6196	1058.67	1366.79	968.245	cytochrome P450 monooxygenase (CYP83A1) ; supported by cDNA: gi_3164127_dbj_D78599.1_D78599
260745_at	At1g78370	28.3475	0	71.3147	64.8953	75.4949	1967.63	2201.27	1832.41	2,4-D inducible glutathione S-transferase, putative similar to 2,4-D inducible glutathione S-transferase GI:2920666 from [Glycine max];supported by full-length cDNA: Ceres:30680.
257021_at	At3g19710	28.2272	0	15.4497	17.0182	23.9931	479.125	692.52	422.09	branched-chain amino acid aminotransferase, putative similar to branched-chain amino acid aminotransferase GB:AAF07192 from [Solanum tuberosum];supported by full-length cDNA: Ceres:38004.
262717_s_at	At1g16410	25.7916	0	3.91487	4.03943	5.6514	106.286	161.122	83.5044	putative cytochrome P450 similar to gb|AF069494 cytochrome P450 from Sinapis alba and is a member of the PF|00067 Cytochrome P450 family. EST gb|F14190 comes from this gene; supported by cDNA: gi_15208670_gb_AY035021.2_
256099_at	At1g13710	25.645	0	19.4804	18.0789	18.4666	562.195	431.703	442.884	cytochrome P450, putative similar to cytochrome P450 GI:349717 from [Zea mays]
259788_at	At1g29670	25.1783	0	17.5403	23.3877	24.745	544.146	660.461	448.925	lipase/hydrolase, putative contains Pfam profile: PF00657 Lipase/Acylhydrolase with GDSL-like motif;supported by full-length cDNA: Ceres:23556.
252929_at	At4g38970	24.9477	0	69.84	44.2776	61.8019	1430.48	1463.67	1494.63	putative fructose-bisphosphate aldolase fructose-bisphosphate aldolase (EC 4.1.2.13)- rice, PIR2:T02057; supported by cDNA: gi_16226652_gb_AF428455.1_AF428455
265998_at	At2g24270	23.9855	0	17.089	20.7112	24.6501	486.783	516.951	494.17	putative NADP-dependent glyceraldehyde-3-phosphate dehydrogenase ; supported by cDNA: gi_14335051_gb_AY037205.1_
254818_at	At4g12470	23.8221	0	19.2651	21.5824	23.5114	534.359	559.963	438.845	pEARLI 1-like protein Arabidopsis thaliana pEARLI 1 mRNA, PID:g871780
247549_at	At5g61420	23.6138	0	9.99253	11.4869	10.701	229.952	314.311	215.639	putative transcription factor MYB28 ; supported by cDNA: gi_5823328_gb_AF175998.1_AF175998
264672_at	At1g09750	23.5477	0	13.3252	9.82448	7.07292	229.588	246.319	235.767	hypothetical protein predicted by genscan;supported by full-length cDNA: Ceres:6295.
249482_at	At5g38980	22.2117	0	40.6868	30.1262	33.9554	808.002	833.279	685.807	putative protein ;supported by full-length cDNA: Ceres:115913.
258675_at	At3g08770	21.1757	0	31.181	26.1083	28.2851	639.512	744.554	428.032	putative nonspecific lipid-transfer protein similar to nonspecific lipid-transfer protein GB:Q43019 [Prunus dulcis];supported by full-length cDNA: Ceres:26569.
254862_at	At4g12030	19.9942	0	30.0111	23.9835	26.401	533.947	661.814	411.686	putative transport protein Na(+) dependent transporter (Sbf family) - Aquifex aeolicus, PIR2:E70482; supported by cDNA: gi_15215838_gb_AY050449.1_
251524_at	At3g58990	18.7156	0	22.189	22.3942	25.4648	403.847	564.962	342.179	3-isopropylmalate dehydratase-like protein (small subunit) 3-isopropylmalate dehydratase, small subunit - Thermotoga maritima, PIR:A72363
265611_at	At2g25510	18.0806	0	15.2192	26.6948	24.8114	446.394	281.69	478.354	unknown protein ;supported by full-length cDNA: Ceres:10730.
264872_at	At1g24260	17.3136	0	9.39621	10.8215	10.3556	194.702	205.668	128.965	putative floral homeotic protein, AGL9 strongly similar to GB:O22456, MADS-box protein, Location of EST gb|H37053; supported by full-length cDNA: Ceres: 5055.
252607_at	At3g44990	17.2851	0	10.3312	9.40545	12.1671	130.916	221.844	198.698	xyloglucan endo-transglycosylase ; supported by cDNA: gi_15810248_gb_AY056163.1_
249658_s_at	At5g36700	17.2812	0	18.5233	14.6749	18.6932	317.914	302.954	275.878	N-glyceraldehyde-2-phosphotransferase-like
252306_at	At3g49270	17.2779	0	5.55429	7.49958	4.98353	87.1856	144.485	79.977	hypothetical protein
260547_at	At2g43550	17.0176	0	13.352	18.5074	22.4364	257.857	439.249	226.877	putative trypsin inhibitor ;supported by full-length cDNA: Ceres:85.
263350_at	At2g13360	16.1975	0	11.5972	13.3392	15.0951	218.716	228.834	200.859	alanine-glyoxylate aminotransferase ;supported by full-length cDNA: Ceres:8306.
263120_at	At1g78490	16.1857	0	55.2779	60.039	68.8495	915.053	1073.77	992.033	cytochrome P450, putative similar to cytochrome P450 GI:4176420 from [Arabidopsis thaliana]
261913_at	At1g65860	16.0953	0	7.90223	7.36657	7.63261	119.115	160.028	89.4615	flavin-containing monooxygenase FMO3, putative similar to flavin-containing monooxygenase FMO3 GI:349533 from [Oryctolagus cuniculus]
263477_at	At2g31790	15.8114	0	35.0202	31.8796	36.6691	533.91	587.754	515.903	putative glucosyltransferase ; supported by cDNA: gi_15810476_gb_AY056277.1_
256131_at	At1g13600	15.5756	0	29.171	23.9038	30.8206	508.099	367.114	431.506	bZIP transcription factor, putative similar to bZIP transcription factor GI:1769891 from [Arabidopsis thaliana]
247882_at	At5g57785	15.4435	0	10.5862	10.8986	9.15055	173.149	144.293	155.675	Expressed protein ; supported by full-length cDNA: Ceres: 267411.
247440_at	At5g62680	14.6267	0	25.7674	30.9495	29.8385	367.334	465.164	433.523	peptide transporter
266123_at	At2g45180	14.4059	0	37.8803	30.6596	32.9075	484.415	484.999	492.025	unknown protein identical to GB:AAB82643supported by full-length cDNA: Ceres:17187.
258851_at	At3g03190	14.3803	0	8.09502	14.4508	13.8376	152.567	228.966	141.67	glutathione S-transferase identical to glutathione S-transferase GB:AAB09584 from [Arabidopsis thaliana]; supported by cDNA: gi_1575751_gb_U70672.1_ATU70672
263034_at	At1g24020	14.3754	0	19.9296	18.2959	20.6145	294.178	344.983	206.686	pollen allergen-like protein similar to major allergen Bet v 1 GB:CAA96544 GI:1321726 from [Betula pendula]; supported by full-length cDNA: Ceres: 6145.
267461_at	At2g33830	13.6889	0	34.8597	40.7631	45.5856	713.218	563.307	382.681	putative auxin-regulated protein ;supported by full-length cDNA: Ceres:1711.
248062_at	At5g55450	13.5165	0	10.7501	17.5778	18.1606	253.506	163.255	211.602	unknown protein ;supported by full-length cDNA: Ceres:4309.
249532_at	At5g38780	13.4138	0	6.32066	4.97942	5.7444	74.6588	82.7395	71.233	AtPP - like protein AtPP protein, Brassica napus, EMBL:BNA245479
265121_at	At1g62560	13.4055	0	31.7241	20.5766	26.1602	335.538	403.597	312.673	similar to flavin-containing monooxygenase (sp|P36366); similar to ESTs gb|R30018, gb|H36886, gb|N37822, and gb|T88100 similar to flavin-containing monooxygenase GB:AAA21178 GI:349534 from [Oryctolagus cuniculus]; supported by cDNA: gi_13877746_gb_AF370136.1_AF370136
246228_at	At4g36430	13.379	0	87.3327	98.506	85.9231	941.49	1373.62	1320.79	peroxidase like protein
260556_at	At2g43620	13.3615	0	24.9574	23.6377	22.3441	318.385	364.537	264.93	putative endochitinase
260941_at	At1g44970	13.3196	0	8.78981	10.1127	12.5925	117.375	179.015	123.11	peroxidase, putative similar to peroxidase GI:993004 from [Mercurialis annua];supported by full-length cDNA: Ceres:26375.
253753_at	At4g29030	13.2765	0	20.0931	15.2455	15.8613	233.046	284.65	162.058	glycine-rich protein like glycine-rich protein - Onobrychis viciifolia,PID:g2565429; supported by full-length cDNA: Ceres: 22677.
255248_at	At4g05180	13.0245	0	91.3094	73.387	83.1061	1113.85	1133.45	980.195	Oxygen-evolving enhancer protein 3 precursor - like protein OXYGEN-EVOLVING ENHANCER PROTEIN 3 PRECURSOR (OEE3) (16 KD SUBUNIT OF OXYGEN-EVOLVING SYSTEM OF PHOTOSYSTEM II), Spinacia oleracea, gb:P12301;supported by full-length cDNA: Ceres:40326.
254377_at	At4g21650	12.8454	0	9.37824	10.0477	12.0787	151.732	128.026	124.932	subtilisin proteinase - like subtilisin-like proteinase ag12, Alnus glutinosa, PIR2:S52769; supported by cDNA: gi_16649028_gb_AY059884.1_
266395_at	At2g43100	12.8373	0	54.2823	46.7893	51.9607	619.689	798.311	546.523	3-isopropylmalate dehydratase, small subunit ; supported by cDNA: gi_16974632_gb_AY060594.1_
249046_at	At5g44400	12.6994	0	19.2195	13.6663	17.4952	197.374	245.657	196.779	berberine bridge enzyme
248229_at	At5g53810	12.5034	0	19.4793	18.4695	20.0755	234.713	261.171	229.617	caffeic acid 3-O-methyltransferase-like protein ; supported by full-length cDNA: Ceres: 99784.
258288_at	At3g23295	12.4622	0	25.9766	18.8865	33.3859	341.123	274.439	359.591	unknown protein
259561_at	At1g21250	12.4569	0	4.64958	8.53933	7.26739	95.183	68.7568	90.8832	hypothetical protein ; supported by cDNA: gi_14532585_gb_AY039917.1_
258239_at	At3g27690	12.3193	0	11.7569	10.92	12.1385	138.627	139.123	151.153	putative chlorophyll A-B binding protein similar to chlorophyll A-B binding protein 151 precursor (LHCP) GB:P27518 from [Gossypium hirsutum];supported by full-length cDNA: Ceres:7700.
261335_at	At1g44800	12.1143	0	61.1754	30.4114	40.2711	587.543	476.008	533.816	nodulin protein, putative similar to GB:2598575 from [Medicago truncatula];supported by full-length cDNA: Ceres:149985.
252972_at	At4g38840	11.8444	0	22.3494	18.0341	19.9342	245.76	248.166	220.499	auxin-induced protein - like auxin-inducible SAUR gene, Raphanus sativus,AB000708;supported by full-length cDNA: Ceres:10140.
266636_at	At2g35370	11.8061	0	37.6539	29.0336	35.7703	429.715	450.537	329.373	glycine decarboxylase complex H-protein identical to GB:U27144;supported by full-length cDNA: Ceres:24194.
265342_at	At2g18300	11.7262	0	8.99904	10.539	10.7555	115.7	111.779	127.748	hypothetical protein predicted by genscan; supported by cDNA: gi_15724317_gb_AF412099.1_AF412099
258589_at	At3g04290	11.6036	0	6.74416	6.52218	9.04225	103.44	85.1535	70.266	putative GDSL-motif lipase/acylhydrolase contains Pfam profile: lipase/acylhydrolase with GDSL-like motif;supported by full-length cDNA: Ceres:1323.
247182_at	At5g65410	11.5961	0	13.2407	9.91721	12.4435	162.795	116.735	133.306	putative protein contains similarity to unknown protein (pir||T05568)
249867_at	At5g23020	11.5611	0	9.25527	19.712	24.6927	179.914	238.565	201.888	2-isopropylmalate synthase-like protein
251154_at	At3g63110	11.4648	0	22.5921	19.9972	21.9034	184.186	272.049	283.159	tRNA isopentenyl transferase -like protein tRNA isopentenyl transferase, Arabidopsis thaliana, EMBL:AF109376; supported by cDNA: gi_14278981_dbj_AB061401.1_AB061401
261598_at	At1g49750	11.4334	0	17.419	18.9773	21.7923	211.118	245.433	208.743	unknown protein contains similarity to extensin-like protein GB:CAA19879 GI:3297821 from [Arabidopsis thaliana]
256452_at	At1g75240	11.3668	0	73.1773	59.5291	54.6844	708.662	688.818	732.547	hypothetical protein predicted by genemark.hmm;supported by full-length cDNA: Ceres:10873.
251109_at	At5g01600	11.2862	0	87.6008	132.074	161.135	1201.51	1321.35	1775.03	ferritin 1 precursor ;supported by full-length cDNA: Ceres:1100.
245138_at	At2g45190	11.2815	0	13.6428	12.6597	11.9691	174.607	140.999	116.156	unknown protein predicted by genscan; supported by cDNA: gi_3822215_gb_AF074948.1_AF074948
250498_at	At5g09660	11.2795	0	34.7211	32.4874	34.812	377.242	403.281	370.218	microbody NAD-dependent malate dehydrogenase ; supported by cDNA: gi_14335145_gb_AY037252.1_
262793_at	At1g13110	11.2043	0	10.888	9.14405	10.9818	110.11	117.949	119.428	putative cytochrome P450 monooxygenase identical to gb|X97864 cytochrome P450 from Arabidopsis thaliana and is a member of the PF|00067 Cytochrome P450 family. ESTs gb|T44875, gb|T04814, gb|R65111, gb|T44310 and gb|T04541 come from this gene
256979_at	At3g21055	11.1165	0	63.429	69.9694	88.8344	784.729	938.587	747.129	Expressed protein ; supported by full-length cDNA: Ceres: 38257.
263174_at	At1g54040	11.0545	0	14.5448	13.0449	13.2837	143.442	189.448	118.944	jasmonate inducible protein, putative similar to jasmonate inducible protein GI:9279638 from [Arabidopsis thaliana]
259996_at	At1g67910	11.0141	0	16.3696	15.0085	14.1201	192.134	172.326	136.662	hypothetical protein predicted by genefinder
252876_at	At4g39970	10.9988	0	13.6947	14.1497	15.1271	151.208	164.067	157.361	putative protein ;supported by full-length cDNA: Ceres:37341.
267307_at	At2g30210	10.9728	0	20.0731	14.3949	17.6371	153.424	216.907	201.409	putative laccase
245275_at	At4g15210	10.9641	0	8.67615	10.5258	11.957	107.159	136.001	98.4698	beta-amylase ; supported by cDNA: gi_166601_gb_M73467.1_ATHAMYB
248377_at	At5g51720	10.9363	0	15.074	12.863	12.4989	148.168	167.258	126.792	unknown protein ; supported by full-length cDNA: Ceres: 266744.
245318_at	At4g16985	10.8608	0	17.5547	14.1857	16.3219	174.617	170.627	176.749	Expressed protein ; supported by full-length cDNA: Ceres: 30087.
266929_at	At2g45850	10.769	0	14.3368	11.8733	14.9807	138.425	155.849	149.311	putative AT-hook DNA-binding protein ; supported by cDNA: gi_14194130_gb_AF367271.1_AF367271
267121_at	At2g23540	10.7628	0	13.9733	13.1513	17.2266	120.633	202.211	154.497	putative GDSL-motif lipase/hydrolase similar to APG proteins; pFAM domain PF00657
255720_at	At1g32060	10.7523	0	35.3458	35.7577	40.2644	408.615	403.61	385.235	phosphoribulokinase precursor identical to phosphoribulokinase precursor GB:P25697 GI:125576 from [Arabidopsis thaliana];supported by full-length cDNA: Ceres:11226.
267635_at	At2g42220	10.6418	0	45.9197	43.0925	41.8115	491.007	497.611	403.587	rhodanese-like family protein ;supported by full-length cDNA: Ceres:1382.
254805_at	At4g12480	10.5831	0	27.1594	24.4467	25.4987	342.387	293.859	179.759	pEARLI 1 ; supported by cDNA: gi_871779_gb_L43080.1_ATHPEAR
265025_at	At1g24575	10.5765	0	10.802	9.33849	13.0747	117.512	133.471	100.316	Expressed protein ; supported by full-length cDNA: Ceres: 38093.
261197_at	At1g12900	10.4751	0	118.196	95.2191	113.831	1133.58	1141.53	1152.81	putative calcium-binding protein, calreticulin similar to SP:P12858 from [Arabidopsis thaliana]
247946_at	At5g57180	10.227	0	7.58317	5.9098	6.51741	62.0406	74.0867	68.5185	putative protein similar to unknown protein (pir||T04254); supported by cDNA: gi_13937150_gb_AF372929.1_AF372929
260221_at	At1g74670	10.1697	0	37.6391	34.0843	41.7999	451.397	407.767	295.331	GAST1-like protein similar to GAST1 protein precursor GB:P27057 [Lycopersicon esculentum] (induced by gibberellins, inhibited by ABA Plant J 1992 Mar;2(2):153-9)
260205_at	At1g70700	10.0493	0	16.3937	19.4766	21.5585	167.559	228.613	180.946	hypothetical protein predicted by genefinder
260475_at	At1g11080	10.0417	0	21.7503	16.7803	20.5833	267.625	164.819	161.16	Serine carboxypeptidase isolog
249005_at	At5g44630	10.0059	0	16.1668	8.86255	10.7019	95.132	174.665	87.725	terpene cyclase/synthase
254911_at	At4g11100	9.85996	0	10.2395	9.30874	14.0599	108.921	117.743	104.711	putative protein ;supported by full-length cDNA: Ceres:35662.
247320_at	At5g64040	9.83373	0	80.3622	71.5627	75.7698	762.39	760.16	716.538	photosystem I reaction centre subunit psaN precursor (PSI-N) (sp P49107) ; supported by cDNA: gi_1237123_gb_U32176.1_ATU32176
265058_s_at	At1g52040	9.773	0	20.764	25.243	60.8803	288.926	471.826	283.858	myrosinase-binding protein homolog, putative almost identical to myrosinase-binding protein homolog GI:2997767 from [Arabidopsis thaliana]; supported by cDNA: gi_13937207_gb_AF372958.1_AF372958
251157_at	At3g63140	9.74718	0	16.1467	12.0823	13.4359	122.362	149.855	133.898	mRNA binding protein precursor - like mRNA binding protein precursor (chloroplast protein), Lycopersicon esculentum, EMBL:AF106660; supported by cDNA: gi_16226200_gb_AF428269.1_AF428269
259388_at	At1g13420	9.67008	0	14.6572	10.014	12.207	116.233	120.956	119.426	steroid sulfotransferase, putative similar to steroid sulfotransferase 1 GI:3420004 from (Brassica napus);supported by full-length cDNA: Ceres:150484.
252629_at	At3g44970	9.62677	0	9.45396	8.37922	8.21242	59.0789	74.409	117.247	cytochrome P450 - like protein cytochrome P450 d13695c, Arabidopsis thaliana, PIR:C71417
259786_at	At1g29660	9.59673	0	13.7432	18.5952	16.8292	154.419	146.228	171.201	lipase/hydrolase, putative contains Pfam profile: PF00657 Lipase/Acylhydrolase with GDSL-like motif;supported by full-length cDNA: Ceres:6680.
261746_at	At1g08380	9.47823	0	122.232	89.2999	109.639	1003.66	1033.08	1007.39	unknown protein ;supported by full-length cDNA: Ceres:34623.
261834_at	At1g10640	9.44684	0	49.4127	48.4199	42.6613	415.088	462.347	449.789	polygalacturonase PG1, putative similar to polygalacturonase PG1 GI:5669846 from [Glycine max]; supported by cDNA: gi_14532455_gb_AY039852.1_
250832_at	At5g04950	9.42994	0	10.444	8.11911	8.94022	82.6507	81.5185	95.1856	nicotianamine synthase (dbj|BAA74589.1)
248540_at	At5g50160	9.4077	0	23.2959	16.5548	21.6802	167.161	225.177	186.526	FRO1 and FRO2-like protein
247443_at	At5g62720	9.39894	0	48.0678	33.666	34.3286	390.031	360.274	340.558	putative protein predicted proteins, Arabidopsis thaliana; supported by full-length cDNA: Ceres: 38273.
253024_at	At4g38080	9.31484	0	42.3948	37.2083	47.6717	298.42	443.245	443.879	putative protein
257054_at	At3g15353	9.23684	0	110.981	110.149	142.423	1187.96	1150.69	1019.43	Expressed protein ; supported by full-length cDNA: Ceres: 32882.
263809_at	At2g04570	9.16953	0	13.7856	10.6005	8.66258	96.8185	122.334	83.8882	putative GDSL-motif lipase/hydrolase similar to APG proteins; pFAM domain PF00657;supported by full-length cDNA: Ceres:39762.
251317_at	At3g61490	9.12756	0	24.8003	17.9162	22.9534	181.235	219.957	198.214	putative protein polygalacturonase - Zea mays, EMBL:ZMPGAL3
266465_at	At2g47750	9.0839	0	8.5129	5.34011	5.23726	59.9511	61.4555	52.0076	putative auxin-responsive protein ; supported by cDNA: gi_15810039_gb_AY054288.1_
262283_at	At1g68590	9.0804	0	39.4012	36.3	33.4084	331.491	361.711	297.557	unknown protein ;supported by full-length cDNA: Ceres:21798.
248636_at	At5g49080	9.06896	0	8.98701	6.61306	6.7829	54.195	83.0232	65.7721	putative protein similar to unknown protein (pir |T14195)
266326_at	At2g46650	9.05213	0	33.2595	42.187	59.0861	374.386	522.651	320.77	putative cytochrome b5 ;supported by full-length cDNA: Ceres:3743.
259842_at	At1g73600	9.00977	0	35.5969	36.0069	33.8656	325.392	295.256	329.607	phosphoethanolamine N-methyltransferase, putative similar to GI:7407189 from [Spinacia oleracea]
252441_at	At3g46780	8.96871	0	24.0134	16.7213	17.3577	179.352	168.637	173.025	putative protein ; supported by cDNA: gi_13605913_gb_AF367356.1_AF367356
252911_at	At4g39510	8.89239	0	15.2006	13.802	12.3893	132.63	131.762	103.681	cytochrome P450 -like protein cytochrome P450 CYP86A1, Arabidopsis thaliana, EMBL:X90458;supported by full-length cDNA: Ceres:120342.
256469_at	At1g32540	8.89212	0	49.0301	41.6183	40.8197	400.394	406.446	362.19	zinc-finger protein, putative similar to GI:5262161 from [Arabidopsis thaliana]; supported by cDNA: gi_16323142_gb_AY057675.1_
251898_at	At3g54340	8.86126	0	8.30234	7.9999	8.98838	70.5863	90.5331	62.9874	floral homeotic protein APETALA3 (AP3) ;supported by full-length cDNA: Ceres:34635.
263750_at	At2g21530	8.85711	0	24.4862	21.9722	23.4506	210.71	245.768	162.714	unknown protein
253871_at	At4g27440	8.80916	0	60.003	57.481	54.1026	492.979	534.493	484.062	protochlorophyllide reductase precursor ;supported by full-length cDNA: Ceres:36741.
245889_at	At5g09480	8.77401	0	17.7903	32.3758	30.861	200.723	277.592	232.618	PEE-rich protein ;supported by full-length cDNA: Ceres:20407.
264371_at	At1g12090	8.6597	0	86.0704	75.9646	60.1153	699.425	671.566	552.764	pEARLI 1-like protein may be induced when levels of Aluminum become toxic or other stresses become present in the plant;supported by full-length cDNA: Ceres:5712.
248962_at	At5g45680	8.65081	0	26.1125	19.9943	25.2833	206.639	217.338	193.605	putative protein contains similarity to FKBP-type peptidyl-prolyl cis-trans isomerase
260877_at	At1g21500	8.63223	0	20.7653	17.1592	18.7238	169.333	171.619	148.049	unknown protein ; supported by full-length cDNA: Ceres: 100293.
248807_at	At5g47500	8.61058	0	17.5201	10.8731	14.7536	117.818	144.471	109.23	pectin methylesterase-like
259840_at	At1g52230	8.5919	0	119.379	92.3462	108.516	893.864	957.787	899.828	photosystem I subunit VI precursor identical to photosystem I subunit VI precursor [Arabidopsis thaliana] GI:5734524;supported by full-length cDNA: Ceres:1440.
265722_at	At2g40100	8.48841	0	43.4408	32.4006	35.3755	301.225	308.225	334.605	putative chlorophyll a/b binding protein ; supported by full-length cDNA: Ceres: 6454.
264014_at	At2g21210	8.48446	0	8.5742	6.27343	9.26965	66.6192	72.6339	65.3689	putative auxin-regulated protein
260727_at	At1g48100	8.44732	0	51.1314	64.215	56.7293	439.369	523.46	490.75	polygalacturonase PG1, putative similar to GB:AAD46483 from [Glycine max] (Mol. Plant Microbe Interact. 12 (6), 490-498 (1999)); supported by cDNA: gi_15292728_gb_AY050798.1_
260234_at	At1g74460	8.44005	0	18.6574	19.214	21.3941	122.713	202.727	174.764	putative lipase/acylhydrolase contains Pfam profile: PF00657 lipase/acylhydrolase with GDSL-like motif; similar to anther-specific pro-rich protein APG GB:P40603 [Brassica napus] (Plant J 1993 Jan;3(1):111-20);supported by full-length cDNA: Ceres:30001.
246487_at	At5g16030	8.38849	0	19.9537	21.0818	19.6698	174.259	186.097	148.87	putative protein with poly glutamic acid stretch hypothetical protein F16B3.13 - Arabidopsis thaliana, EMBL:AC021640; supported by full-length cDNA: Ceres: 29745.
255632_at	At4g00680	8.36385	0	12.4153	11.0352	10.9521	105.578	95.4647	86.6954	putative actin-depolymerizing factor ;supported by full-length cDNA: Ceres:26070.
261881_at	At1g80760	8.33016	0	16.2249	15.1506	15.8956	123.171	163.6	107.005	nodulin-like protein similar to nodulin GB:CAA28471 GI:18710 from [Glycine max]
260014_at	At1g68010	8.32846	0	54.4224	54.9414	56.5473	448.17	477.932	455.682	hydroxypyruvate reductase (HPR) identical to hydroxypyruvate reductase (HPR) GB:D85339 [Arabidopsis thaliana] (Plant Cell Physiol 1997 Apr;38(4):449-55); supported by cDNA: gi_2055272_dbj_D85339.1_D85339
253738_at	At4g28750	8.31911	0	155.349	158.84	172.98	1344.33	1415.35	1293.13	photosystem I subunit PSI-E - like protein photosystem I chain IV precursor, Hordeum vulgare, PIR1:F1BH4; supported by cDNA: gi_11692883_gb_AF324694.1_AF324694
253627_at	At4g30650	8.28313	0	54.5571	87.3614	100.107	626.467	806.619	571.643	low temperature and salt responsive protein homolog low temperature and salt responsive protein LTI6A - Arabidopsis thaliana,PID:g4039153
252367_at	At3g48360	8.25948	0	33.6651	32.6099	30.245	313.133	218.637	265.435	putative protein MEL-26, Caenorhabditis elegans, U67737; supported by cDNA: gi_14532781_gb_AY040015.1_
262399_at	At1g49500	8.16256	0	33.0352	34.8312	31.8327	294.434	279.865	239.501	unknown protein ;supported by full-length cDNA: Ceres:33047.
260410_at	At1g69870	8.14181	0	12.7373	16.9916	15.338	99.1504	143.238	124.538	putative peptide transporter similar to peptide transporter GB:AAC32034 [Hordeum vulgare]; supported by full-length cDNA: Ceres: 22243.
263709_at	At1g09310	8.12423	0	99.5876	81.738	103.795	723.059	802.211	791.115	unknown protein ESTs gb|T20589, gb|T04648, gb|AA597906, gb|T04111, gb|R84180, gb|R65428, gb|T44439, gb|T76570, gb|R90004, gb|T45020, gb|T42457, gb|T20921, gb|AA042762 and gb|AA720210 come from this gene;supported by full-length cDNA: Ceres:11073.
261218_at	At1g20020	8.11886	0	43.9643	41.7382	42.2549	359.837	366.174	312.857	ferredoxin--NADP reductase precursor, putative similar to GB:M25528 from [Mesembryanthemum crystallinum]
256942_at	At3g23290	8.11863	0	31.2836	26.9145	30.8719	276.609	211.827	234.69	hypothetical protein similar to unknown protein GB:AAC63835 from [Arabidopsis thaliana]
267459_at	At2g33850	8.11092	0	8.63164	8.09262	8.32133	57.7105	82.2084	63.2239	unknown protein ;supported by full-length cDNA: Ceres:101081.
250500_at	At5g09530	8.08834	0	56.7808	58.5861	55.4223	373.214	515.985	492.202	periaxin - like protein periaxin, Rattus norvegicus, PIR:I58157; supported by cDNA: gi_15451135_gb_AY054648.1_
262830_at	At1g14700	8.08382	0	12.4726	12.6765	15.952	106.552	109.78	115.922	purple acid phosphatase, putative contains Pfam profile: PF02227 Purple acid phosphatase
252366_at	At3g48420	8.07462	0	14.1733	9.52554	14.1393	107.237	113.326	84.9656	Expressed protein ; supported by full-length cDNA: Ceres: 26537.
245906_at	At5g11070	7.95507	0	40.5112	32.439	41.1909	312.009	312.559	283.432	putative protein ;supported by full-length cDNA: Ceres:42742.
267238_at	At2g44130	7.93203	0	63.204	52.3199	50.2161	506.551	423.196	384.908	unknown protein ;supported by full-length cDNA: Ceres:6950.
262693_at	At1g62780	7.92675	0	15.5416	14.2197	13.7038	111.933	132.384	100.22	unknown protein
246238_at	At4g36670	7.86571	0	28.7839	27.8789	27.1224	220.859	246.275	191.896	sugar transporter like protein
252463_at	At3g47070	7.85602	0	32.3107	26.9226	36.8344	242.341	290.192	222.177	putative protein ;supported by full-length cDNA: Ceres:25829.
251519_at	At3g59400	7.85319	0	35.0968	34.4592	41.2772	286.699	311.984	271.711	putative protein hypothetical protein 238 - Porphyra purpurea, PIR:S73123
266168_at	At2g38870	7.82471	0	89.4768	95.2373	107.789	720.745	846.91	721.097	putative protease inhibitor ;supported by full-length cDNA: Ceres:11662.
246652_at	At5g35190	7.81891	0	12.2093	10.4052	13.0748	101.54	89.6638	87.8478	extensin -like protein extensin, soybean, PIR:T06782
260582_at	At2g47200	7.80671	0	10.1031	14.6978	16.6105	71.0848	142.623	109.579	hypothetical protein predicted by genefinder and genscan
249876_at	At5g23060	7.78635	0	27.327	28.8937	27.2228	210.698	233.128	205.894	putative protein similar to unknown protein (emb|CAB75797.1); supported by cDNA: gi_15027882_gb_AY045798.1_
259765_at	At1g64370	7.77302	0	19.2577	15.9536	19.3751	134.457	141.439	148.405	unknown protein ;supported by full-length cDNA: Ceres:9231.
260704_at	At1g32470	7.74192	0	112.666	96.4892	114.051	839.792	879.562	782.883	glycine cleavage system H protein precursor, putative similar to GB:Z37524 from [Flaveria anomala];supported by full-length cDNA: Ceres:23118.
263738_at	At1g60060	7.72892	0	12.4121	9.89823	11.5222	79.4021	102.491	79.5958	hypothetical protein predicted by genemark.hmm;supported by full-length cDNA: Ceres:117804.
253887_at	At4g27730	7.697	0	32.2195	34.3658	34.0036	247.183	265.904	261.146	putative protein isp4 protein, Schizosaccharomyces pombe ,PIR2:S45495
253040_at	At4g37800	7.69405	0	25.8875	27.083	28.6483	195.375	245.087	187.517	endo-xyloglucan transferase - like protein endo-xyloglucan transferase, Gossypium hirsutum, D88413;supported by full-length cDNA: Ceres:142634.
254016_at	At4g26150	7.65603	0	14.6269	11.1425	12.942	86.6123	89.3113	120.452	putative transcription factor Arabidopsis thaliana mRNA for GATA transcription factor 3, PID:e1254739
263063_s_at	At2g18140	7.63121	0	46.8204	64.2536	56.5688	372.232	498.963	408.123	putative peroxidase
253667_at	At4g30170	7.61771	0	12.0523	13.6692	12.5926	119.247	90.6209	81.9978	peroxidase ATP8a ;supported by full-length cDNA: Ceres:152094.
263979_at	At2g42840	7.60737	0	63.1025	55.6495	63.0591	546.98	487.463	348.661	En/Spm-like transposon protein related to En/Spm transposon family of maize;supported by full-length cDNA: Ceres:41214.
260059_at	At1g78090	7.60177	0	98.1256	72.0765	82.8024	673.034	654.376	595.871	trehalose-6-phosphate phosphatase (AtTPPB) identical to trehalose-6-phosphate phosphatase (AtTPPB) GB:AF007779 [Arabidopsis thaliana] (trehalose synthesis, a common disaccharide that appears to play a major role in desiccation tolerance, Plant J 1998 Mar;13(5):673-83)
255078_at	At4g09010	7.58538	0	33.6797	28.238	32.6086	244.062	252.235	220.721	putative protein ascorbate peroxidase - Spinacia oleracea,PIR2:S66265;supported by full-length cDNA: Ceres:37435.
266172_at	At2g39010	7.55864	0	35.0848	30.3859	33.2377	290.95	240.694	214.457	putative aquaporin (water channel protein) ; supported by cDNA: gi_15010777_gb_AY045690.1_
260546_at	At2g43520	7.54641	0	15.6343	17.3493	20.1703	123.637	153.315	124.169	putative trypsin inhibitor ;supported by full-length cDNA: Ceres:15927.
263345_s_at	At2g05070	7.54496	0	296.209	235.163	226.189	1895.57	1908.35	1911.85	putative chlorophyll a/b binding protein ; supported by cDNA: gi_4741945_gb_AF134123.1_AF134123
254044_at	At4g25820	7.53666	0	27.1629	30.5903	33.0246	225.138	250.672	208.351	putative xyloglucan endo-1,4-beta-D-glucanase xyloglucan endo-1,4-beta-D-glucanase (EC 3.2.1.-) XTR-3 - Arabidopsis thaliana (fragment), PIR2:S71222; supported by cDNA: gi_4218962_gb_AF093672.1_AF093672
259838_at	At1g52220	7.52933	0	52.4659	47.6139	56.3657	429.546	423.205	325.179	unknown protein ;supported by full-length cDNA: Ceres:21305.
247765_at	At5g58860	7.52841	0	19.4289	26.9478	25.804	140.427	215.405	187.574	cytochrome P450 CYP86A1
256926_at	At3g22540	7.48336	0	60.0433	39.3521	51.0025	387.73	358.266	379.486	hypothetical protein predicted by genemark.hmm
254398_at	At4g21280	7.43312	0	86.9922	79.5771	90.4445	651.752	639.229	619.434	photosystem II oxygen-evolving complex protein 3 - like photosystem II oxygen-evolving complex protein 3, Spinacia oleracea, PIR2:S00008;supported by full-length cDNA: Ceres:5691.
248886_at	At5g46110	7.42909	0	212.21	169.098	176.219	1306.12	1379.2	1456.6	phosphate/triose-phosphate translocator precursor (gb|AAC83815.1) ;supported by full-length cDNA: Ceres:36058.
249234_at	At5g42200	7.40567	0	134.096	152.901	181.525	1136.39	1213.13	1120.2	putative protein similar to unknown protein (gb|AAF16660.1);supported by full-length cDNA: Ceres:4267.
263046_at	At2g05380	7.38291	0	60.8641	49.9221	60.7341	435.876	532.091	298.353	unknown protein ; supported by cDNA: gi_15146251_gb_AY049267.1_
253161_at	At4g35770	7.36907	0	20.6043	25.4191	19.937	219.428	101.837	164.802	senescence-associated protein sen1 identical to senescence-associated protein GI:1046270 from [Arabidopsis thaliana] ;supported by full-length cDNA: Ceres:13699.
262281_at	At1g68570	7.35658	0	22.0611	16.692	14.1896	109.107	135.887	144.483	peptide transporter, putative similar to PEPTIDE TRANSPORTER PTR2-B GB:P46032 GI:1172704 from [Arabidopsis thaliana]
265704_at	At2g03420	7.33795	0	19.8362	17.8836	18.2558	142.25	148.591	119.905	hypothetical protein predicted by genscan
257832_at	At3g26740	7.30041	0	117.701	110.484	125.591	903.962	947.993	730.754	light regulated protein, putative similar to light regulated protein precursor GB:Q03200 [Oryza sativa] (Plant Mol. Biol. 22 (1), 165-170 (1993)), ccr protein GB:S52663 [Citrus X paradisi] (Plant Mol. Biol. 26 (1), 165-173 (1994));supported by full-length cDNA: Ceres:41074.
259753_at	At1g71050	7.29025	0	16.3748	14.2437	9.84458	122.201	80.3882	92.3967	putative isoprenylated protein similar to ATFP7 GB:AAD09511;supported by full-length cDNA: Ceres:39127.
258223_at	At3g15840	7.25252	0	13.0771	11.9443	13.7948	89.7532	114.034	77.7282	unknown protein ; supported by cDNA: gi_13358213_gb_AF325024.2_AF325024
258497_at	At3g02380	7.19217	0	20.4916	18.0036	18.54	141.069	127.801	141.337	putative flowering-time gene CONSTANS (COL2) identical to putative flowering-time gene CONSTANS (COL2) GB:AAB67879 GI:1507699 (Arabidopsis thaliana);supported by full-length cDNA: Ceres:949.
261769_at	At1g76100	7.14835	0	45.2565	39.8392	44.3885	316.597	313.04	295.961	plastocyanin identical to plastocyanin GI:1865683 from [Arabidopsis thaliana]
260395_at	At1g69780	7.14623	0	13.6908	14.1825	17.2709	107.582	109.902	105.127	homeobox gene 13 protein identical to homeobox gene 13 protein gb|AAF20996.1|AF208044_1 [Arabidopsis thaliana];supported by full-length cDNA: Ceres:2913.
261576_at	At1g01070	7.11953	0	19.2175	17.6556	21.131	149.395	136.785	126.782	unknown protein ;supported by full-length cDNA: Ceres:20749.
251885_at	At3g54050	7.11514	0	24.7009	22.34	22.8907	162.531	179.184	155.858	fructose-bisphosphatase precursor ; supported by cDNA: gi_14532619_gb_AY039934.1_
255008_at	At4g10060	7.06674	0	15.3553	16.0767	16.2144	114.997	109.369	112.339	putative protein hypothetical protein sll1775 - Synechocystis sp.,PIR2:S77106
249576_at	At5g37690	7.03823	0	21.0073	30.1753	25.3993	145.97	204.404	188.627	putative protein predicted protein, Arabidopsis thaliana
256796_at	At3g22210	7.02614	0	30.1112	29.9521	34.1357	212.496	239.979	209.38	hypothetical protein predicted by genscan+;supported by full-length cDNA: Ceres:4146.
254790_at	At4g12800	7.01295	0	177.019	140.664	158.278	1084.37	1152.59	1100.93	probable photosystem I chain XI precursor photosystem I chain XI precursor - spinach, PIR2:S35151;supported by full-length cDNA: Ceres:34400.
246525_at	At5g15840	7.00528	0	19.7064	15.8899	16.2539	131.609	101.68	129.936	CONSTANS ;supported by full-length cDNA: Ceres:2588.
264636_at	At1g65490	6.99382	0	25.0603	30.4638	28.3979	194.163	219.384	173.388	hypothetical protein predicted by genemark.hmm;supported by full-length cDNA: Ceres:2118.
264567_s_at	At1g05250	6.9883	0	22.045	20.2521	19.6387	139.471	171.366	121.989	putative peroxidase ATP12a Strong similarity to Arabidopsis peroxidase ATP11A (gb|X98802)
249061_at	At5g44550	6.9601	0	16.8424	19.5937	19.6917	106.986	154.193	129.476	putative protein similar to unknown protein (pir||T10581);supported by full-length cDNA: Ceres:18565.
261224_at	At1g20160	6.93057	0	44.2158	30.4594	44.9803	275.279	278.73	275.272	subtilisin-like serine protease similar to subtilisin-type protease precursor GI:14150446 from [Glycine max];supported by full-length cDNA: Ceres:3907.
245980_at	At5g13140	6.92736	0	40.2458	40.1177	38.5114	274.131	291.554	257.804	putative protein ;supported by full-length cDNA: Ceres:14064.
255516_at	At4g02270	6.91178	0	25.1804	30.7013	46.8197	249.508	257.281	203.061	hypothetical protein similar to extensin-like protein similar to A. thaliana hypothetical protein T30B22.16, GenBank accession number 2529673 similar to A thaliana hypothetical protein T30B22.17, GenBank accession number 2529674
254102_at	At4g25050	6.90564	0	104.736	91.5242	93.9654	699.845	720.68	583.667	acyl carrier - like protein acyl carrier protein, Cuphea lanceolata, PIR2:S42026;supported by full-length cDNA: Ceres:11559.
263841_at	At2g36870	6.88858	0	47.3149	35.4026	34.9291	311.882	246.843	251.693	putative xyloglucan endo-transglycosylase ; supported by full-length cDNA: Ceres: 7831.
267526_at	At2g30570	6.81361	0	160.892	149.884	183.321	1174.41	1234.69	957.485	photosystem II reaction center 6.1KD protein ;supported by full-length cDNA: Ceres:34999.
250073_at	At5g17170	6.74869	0	39.7729	46.3648	42.1649	262.853	311.494	291.528	unknown protein ; supported by cDNA: gi_14334891_gb_AY035119.1_
258359_s_at	At3g14415	6.73225	0	57.3116	58.486	47.8717	357.455	391.615	352.793	putative glycolate oxidase similar to glycolate oxidase GB:BAA03131 from [Cucurbita sp.]
252943_at	At4g39330	6.72653	0	97.6302	85.5089	94.0592	679.76	609.928	574.896	cinnamyl-alcohol dehydrogenase CAD1 ;supported by full-length cDNA: Ceres:34593.
263998_at	At2g22510	6.72372	0	16.2768	15.0933	14.2483	80.1102	113.596	113.019	unknown protein
248128_at	At5g54770	6.71128	0	233.309	156.268	174.837	1321.53	1314.75	1151.66	thiazole biosynthetic enzyme precursor (ARA6) (sp Q38814) ; supported by cDNA: gi_1113782_gb_U17589.1_ATU17589
259625_at	At1g42970	6.67347	0	98.489	108.602	107.189	669.429	745.905	682.004	glyceraldehyde-3-phosphate dehydrogenase identical to glyceraldehyde-3-phosphate dehydrogenase GI:166708 [Arabidopsis thaliana] (Gene 104, 133-138 (1991)); supported by cDNA: gi_14517407_gb_AY039539.1_
249778_at	At5g24165	6.6593	0	140.336	114.207	158.339	820.647	933.888	994.97	Expressed protein ; supported by full-length cDNA: Ceres: 19092.
254333_at	At4g22753	6.608	0	40.7671	35.0148	35.5703	240.647	259.335	235.833	predicted protein predicted protein ERG25, Saccharomyces cerevisiae, PIR2:S64354
256489_at	At1g31550	6.58051	0	15.2238	12.2073	15.544	89.9859	100.838	91.9744	unknown protein
254384_at	At4g21870	6.5658	0	35.0953	30.852	38.1311	215.746	234.923	232.689	heat shock protein - like heat shock protein 17, Triticum aestivum, PIR1:HHWT17;supported by full-length cDNA: Ceres:23223.
250642_at	At5g07180	6.54867	0	8.10669	9.03207	10.6563	55.4767	62.6618	63.8822	receptor-like protein kinase several receptor-like protein kinases
262373_at	At1g73120	6.51746	0	17.4859	15.1341	16.3298	120.828	100.023	98.1775	hypothetical protein predicted by genefinder
263761_at	At2g21330	6.44896	0	62.4483	47.5479	53.3997	327.424	371.504	354.805	putative fructose bisphosphate aldolase ; supported by cDNA: gi_14334739_gb_AY035043.1_
250582_at	At5g07580	6.43984	0	24.7641	27.024	35.8205	187.848	205.818	170.519	transcription factor-like protein ethylene responsive element binding factor 5 - Arabidopsis thaliana, EMBL:AB008107; supported by cDNA: gi_15529283_gb_AY052266.1_
247266_at	At5g64570	6.43566	0	68.5109	67.9696	85.9289	430.958	486.896	513.497	beta-xylosidase
245347_at	At4g14890	6.42848	0	41.7879	42.9881	47.5398	296.335	312.01	242.245	ferredoxin ;supported by full-length cDNA: Ceres:22861.
258310_at	At3g26744	6.39538	0	41.2149	37.2098	45.3705	261.073	258.252	272.393	unknown protein
251226_at	At3g62680	6.26063	0	32.1849	40.3771	42.134	231.98	273.192	212.897	proline-rich protein proline-rich protein precursor - Glycine max, PIR:A29324
262317_at	At2g48140	6.18059	0	22.7824	18.8274	21.0605	95.2276	156.253	135.859	unknown protein ;supported by full-length cDNA: Ceres:4074.
254828_at	At4g12550	6.18025	0	84.8769	52.1515	54.1668	305.317	508.118	368.2	putative cell wall-plasma membrane disconnecting CLCT protein (AIR1A) ;supported by full-length cDNA: Ceres:20383.
261821_at	At1g11530	6.1725	0	31.8274	29.3372	34.3445	198.673	227.813	163.044	thioredoxin h, putative similar to thioredoxin h GI:4928460 from [Hevea brasiliensis];supported by full-length cDNA: Ceres:2054.
251243_at	At3g61870	6.17143	0	45.8575	37.908	42.8383	256.824	275.879	248.623	putative protein hypothetical protein - Synechocystis sp. (strain PCC 6803), PIR:S75899; supported by cDNA: gi_16648774_gb_AY058164.1_
266813_at	At2g44920	6.16719	0	19.6547	16.85	15.4792	109.969	117.856	92.7697	unknown protein
254232_at	At4g23600	6.15472	0	14.3578	12.5458	13.5701	74.1547	104.8	70.1495	tyrosine transaminase like protein tyrosine transaminase (EC 2.6.1.5) - rat, EMBL:X02741; supported by cDNA: gi_15076852_gb_AF268090.1_AF268090
266738_at	At2g47010	6.10686	0	25.2098	22.5366	22.6869	135.259	150.473	144.394	unknown protein predicted by genefinder and genscan; supported by cDNA: gi_16612270_gb_AF439832.1_AF439832
261016_at	At1g26560	6.08706	0	27.89	33.1721	36.1578	192.781	214.033	184.969	beta-glucosidase, putative similar to beta-glucosidase GB:L41869 GI:804655 from [Hordeum vulgare];supported by full-length cDNA: Ceres:125606.
257035_at	At3g19270	6.08314	0	70.2977	59.6625	58.7306	343.267	395.451	409.115	cytochrome P450, putative similar to cytochrome P450 GB:BAA37167 from [Arabidopsis thaliana];supported by full-length cDNA: Ceres:126144.
257171_at	At3g23760	6.08288	0	20.2089	16.8768	20.0784	114.533	114.139	119.05	unknown protein ; supported by full-length cDNA: Ceres: 5176.
256309_at	At1g30380	6.07723	0	369.567	290.545	356.236	2044.96	2135.01	1996.61	photosystem I subunit X precursor identical to photosystem I subunit X precursor [Arabidopsis thaliana] GI:5738540;supported by full-length cDNA: Ceres:27643.
246991_at	At5g67400	6.07528	0	48.1584	43.22	52.4385	290.509	332.74	250.479	peroxidase (emb|CAA66967.1)
252896_at	At4g39480	6.06077	0	10.3849	9.00034	9.89954	52.457	67.3519	57.6793	cytochrome P450 - like protein cytochrome P450 CYP86A1, Arabidopsis thaliana, PIR3:JC5965
248011_at	At5g56300	6.02037	0	15.804	12.1275	16.2387	104.081	76.338	85.5019	S-adenosyl-L-methionine:salicylic acid carboxyl methyltransferase-like protein
259166_at	At3g01670	5.99217	0	19.6666	22.56	22.9256	140.554	139.69	110.159	unknown protein ; supported by cDNA: gi_16648950_gb_AY059845.1_
263410_at	At2g04039	5.98863	0	10.5022	11.0176	10.5055	74.3345	62.7198	54.7335	predicted protein ;supported by full-length cDNA: Ceres:28779.
262039_at	At1g80050	5.96414	0	230.049	193.043	220.508	1245.96	1348.41	1244.15	adenine phosphoribosyltransferase almost identical to adenine phosphoribosyltransferase GI:1402894 from [Arabidopsis thaliana]
251814_at	At3g54890	5.96381	0	237.667	217.658	241.255	1452.09	1320.83	1381.35	chlorophyll a/b-binding protein ; supported by cDNA: gi_13265500_gb_AF324692.2_AF324692
260541_at	At2g43530	5.94792	0	71.9772	95.8218	160.864	616.878	721.359	616.623	putative trypsin inhibitor
255290_at	At4g04640	5.94643	0	179.639	141.233	156.185	899.327	917.79	1019.67	coded for by A. thaliana cDNA AA041141 ;supported by full-length cDNA: Ceres:6687.
251031_at	At5g02120	5.93247	0	54.8761	48.8198	55.7645	305.605	350.299	290.09	one helix protein (OHP) ;supported by full-length cDNA: Ceres:16704.
245213_at	At1g44575	5.93244	0	214.204	159.895	177.847	1055.06	1104.92	1114.41	photosystem II 22kDa protein, putative similar to photosystem II 22kDa protein GI:21306 from [Spinacia oleracea]; supported by cDNA: gi_15294225_gb_AF410304.1_AF410304
251762_at	At3g55800	5.92721	0	69.6445	59.9975	77.4459	394.343	435.07	398.041	sedoheptulose-bisphosphatase precursor ; supported by cDNA: gi_15451177_gb_AY054669.1_
267172_at	At2g37660	5.89838	0	84.9469	96.1475	101.109	539.761	609.219	515.563	unknown protein ;supported by full-length cDNA: Ceres:13797.
250541_at	At5g09520	5.89272	0	12.2433	9.81666	11.0689	50.6469	77.7083	66.8639	putative proline-rich protein surface protein C PspC, Streptococcus pneumoniae, EMBL:AF145055
266277_at	At2g29310	5.85317	0	49.4323	40.1707	43.7375	281.329	256.904	242.231	putative tropinone reductase
262162_at	At1g78020	5.84146	0	14.7997	14.7129	12.9735	81.991	101.923	64.2668	unknown protein ;supported by full-length cDNA: Ceres:6082.
264010_at	At2g21100	5.83647	0	17.0203	19.3324	17.1619	74.1693	133.944	104.223	putative disease resistance response protein
245044_at	At2g26500	5.81888	0	187.958	175.526	234.25	1225.98	1192.33	1059.83	unknown protein Alternative splice forms exist.;supported by full-length cDNA: Ceres:9368.
263668_at	At1g04350	5.77162	0	23.6999	23.4662	23.9961	137.792	145.097	127.832	putative 1-aminocyclopropane-1-carboxylate oxidase Similar to Arabidopsis 2A6 (gb|X83096). EST gb|T76913 comes from this gene; supported by cDNA: gi_15292974_gb_AY050921.1_
253814_at	At4g28290	5.7704	0	55.6768	60.9838	68.3043	346.061	361.789	359.47	putative protein ;supported by full-length cDNA: Ceres:10077.
252409_at	At3g47650	5.75823	0	155.408	156.76	182.663	977.906	981.175	890.269	putative protein bundle sheath defective protein 2 - Zea mays, EMBL:AF126742; supported by cDNA: gi_13877966_gb_AF370246.1_AF370246
266329_at	At2g01590	5.754	0	17.4482	18.0603	17.0537	113.877	105.201	83.3646	unknown protein ; supported by cDNA: gi_14334561_gb_AY035185.1_
252130_at	At3g50820	5.71115	0	110.452	86.2233	93.5993	540.229	566.998	550.576	putative protein 1 photosystem II oxygen-evolving complex photosystem II oxygen-evolving complex protein 1 - potato, PIR2:S16586;supported by full-length cDNA: Ceres:95531.
260112_at	At1g63310	5.65651	0	23.3439	27.0127	21.0097	140.38	145.364	117.94	unknown protein similar to unknown protein GB:AAC69930 from [Arabidopsis thaliana]
264204_at	At1g22710	5.61221	0	55.8894	59.1423	56.5219	347.506	335.265	280.023	putative sucrose transport protein, SUC2 strong similarity to GB:S38196 sucrose transport protein SUC2 from [Arabidopsis thaliana];supported by full-length cDNA: Ceres:7894.
264545_at	At1g55670	5.59214	0	252.873	219.347	269.28	1404.07	1437.02	1305.48	photosystem I subunit V precursor, putative similar to photosystem I subunit V precursor GB:CAB52748 GI:5734520 from [Arabidopsis thaliana]; supported by cDNA: gi_13265559_gb_AF324710.2_AF324710
262427_s_at	At1g47600	5.57064	0	20.4723	14.1425	17.823	99.5445	85.8363	106.731	thioglucosidase, putative similar to thioglucosidase GI:871992 from [Arabidopsis thaliana]
256215_at	At1g50900	5.55809	0	78.2279	84.3732	92.5829	491.508	503.251	423.577	unknown protein ;supported by full-length cDNA: Ceres:19056.
255457_at	At4g02770	5.55799	0	144.535	107.535	140.935	706.98	813.417	663.92	putative photosystem I reaction center subunit II precursor similar to spinach PSI-D, GenBank accession number P12353;supported by full-length cDNA: Ceres:7630.
249008_at	At5g44680	5.52054	0	13.0082	11.9633	16.6262	80.2817	86.2322	63.128	putative protein contains similarity to DNA-3-methyladenine glycosylase I;supported by full-length cDNA: Ceres:29551.
248921_at	At5g45950	5.50643	0	19.9587	15.5199	15.046	97.2885	103.228	77.6936	GDSL-motif lipase/hydrolase-like protein
262382_at	At1g72920	5.50432	0	17.1403	20.6471	21.2166	120.961	130.83	72.9856	virus resistance protein, putative similar to virus resistance protein GI:558886 from [Nicotiana glutinosa]
263225_at	At1g30650	5.50249	0	36.3755	32.4152	34.7065	189.173	199.269	181.05	putative DNA-binding protein similar to DNA-binding protein NtWRKY3, GB:BAA77358 from [Nicotiana tabacum];supported by full-length cDNA: Ceres:153465.
253998_at	At4g26010	5.49691	0	31.6347	24.8046	27.0858	156.058	169.209	133.863	putative peroxidase peroxidase ATP13a - Arabidopsis thaliana, PID:e264765; supported by cDNA: gi_15724251_gb_AF412066.1_AF412066
249599_at	At5g37990	5.47053	0	14.4737	12.2535	17.2582	71.1279	71.4909	98.0046	putative protein AtPP protein, Brassica napus, EMBL:BNA245479
251325_s_at	At3g61470	5.46786	0	321.56	269.302	310.961	1722.13	1583.04	1625.87	Lhca2 protein ;supported by full-length cDNA: Ceres:123159.
256933_at	At3g22600	5.45966	0	30.1531	35.8594	35.9458	156.098	202.378	198.182	unknown protein contains Pfam profile:PF00279 LTP:Plant lipid transfer protein family;supported by full-length cDNA: Ceres:19287.
254174_at	At4g24120	5.45728	0	17.9113	19.2884	17.2948	91.3437	101.16	104.888	putative protein various predicted proteins; supported by cDNA: gi_14423555_gb_AF387015.1_AF387015
255886_at	At1g20340	5.4446	0	304.294	271.418	293.715	1577.17	1683.03	1473.48	plastocyanin, putative similar to plastocyanin GI:1865683 from [Arabidopsis thaliana];supported by full-length cDNA: Ceres:23406.
263497_at	At2g42540	5.43551	0	22.8768	17.0152	22.5054	95.2692	149.207	94.6854	cold-regulated protein cor15a precursor ; supported by cDNA: gi_14532457_gb_AY039853.1_
245701_at	At5g04140	5.42771	0	24.096	18.8142	22.7659	118.079	114.858	123.534	ferredoxin-dependent glutamate synthase ; supported by cDNA: gi_3869250_gb_U39287.1_ATU39287
265208_at	At2g36690	5.42177	0	14.7107	18.0829	18.6522	108.427	81.7579	88.7425	putative giberellin beta-hydroxylase contains similarities to GA beta-20-hydroxylase from tobacco (GB:3327245) and to ethylene forming enzyme from Picea glauca (GB:L42466)
251082_at	At5g01530	5.4204	0	287.878	274.521	281.931	1489.24	1538.3	1549.07	chlorophyll a/b-binding protein CP29 ; supported by cDNA: gi_15081738_gb_AY048262.1_
266265_at	At2g29340	5.41249	0	30.7109	26.3692	24.6427	156.444	141.298	144.582	putative tropinone reductase ; supported by cDNA: gi_14334839_gb_AY035093.1_
259491_at	At1g15820	5.40068	0	222.181	188.866	202.783	1115.76	1102.77	1096.57	chlorophyll binding protein, putative similar to chlorophyll binding protein GI:169213 from [Petunia hybrida]
249289_at	At5g41040	5.36296	0	22.1793	25.4914	24.5209	110.513	132.959	143.689	N-hydroxycinnamoyl/benzoyltransferase-like protein ; supported by cDNA: gi_14334525_gb_AY034954.1_
264931_at	At1g60590	5.34876	0	20.4251	28.8262	29.2575	111.15	159.953	148.822	polygalacturonase, putative similar to polygalacturonase GI:9293940 from [Arabidopsis thaliana]; supported by cDNA: gi_16974584_gb_AY060568.1_
255575_at	At4g01430	5.33791	0	36.6616	36.8984	32.6316	189.154	172.214	205.473	predicted protein of unknown function similar to F3D13.3 similar to M. truncatula MtN21, GenBank accession number Y15293
260287_at	At1g80440	5.32974	0	105.401	101.341	92.9385	604.503	482.909	509.807	unknown protein contains two Kelch motifs; supported by full-length cDNA: Ceres: 32885.
263951_at	At2g35960	5.32537	0	11.1063	9.02918	11.4862	53.2399	64.0384	51.119	putative harpin-induced protein ;supported by full-length cDNA: Ceres:19481.
261157_at	At1g34510	5.3241	0	13.6059	16.588	14.0564	74.4375	91.5808	69.5747	peroxidase ATP13a, putative similar to GB:CAA67312 from [Arabidopsis thaliana]
252168_at	At3g50440	5.30539	0	25.8593	23.9932	28.7519	114.526	186.955	115.546	putative protein pir7a protein - Oryza sativa, PIR:s47086;supported by full-length cDNA: Ceres:30104.
254915_s_at	At4g11310	5.30296	0	14.2957	14.2642	17.0961	50.615	131.157	60.3399	cysteine proteinase contains similarity to cysteine proteinase RD21A (thiol protease) GI:435619, SP:P43297 from [Arabidopsis thaliana]
249810_at	At5g23920	5.25826	0	58.6154	53.6191	57.6949	269.754	330.378	293.401	unknown protein
264474_s_at	At1g67090	5.25269	0	655.182	548.45	700.502	3481.1	3430.4	3090.33	ribulose-bisphosphate carboxylase small unit, putative similar to ribulose-bisphosphate carboxylase small unit GI:406726 from (Brassica napus); supported by cDNA: gi_11762169_gb_AF325011.1_AF325011
263114_at	At1g03130	5.22628	0	46.7456	43.7992	47.6134	254.451	236.242	231.36	putative photosystem I reaction center subunit II precursor Strong similarity to gb|X14017 from Spinacia oleracea. ESTs gb|R30423, gb|T42998, gb|Z18178, gb|T14133, gb|N65521, gb|T42498, gb|T41918, gb|N38024, gb|R65109, gb|T43849, gb|AA394388, gb|T20925 and;supported by full-length cDNA: Ceres:2757.
263287_at	At2g36145	5.21579	0	18.1593	19.3435	20.5144	97.5524	118.802	86.2513	Expressed protein ; supported by full-length cDNA: Ceres: 10500.
252238_at	At3g49960	5.21367	0	22.61	17.8375	22.5222	111.345	105.148	111.81	peroxidase ATP21a
245306_at	At4g14690	5.20082	0	123.696	140.757	176.042	814.786	714.059	762.092	Expressed protein ; supported by full-length cDNA: Ceres: 95834.
265102_at	At1g30870	5.20011	0	24.2729	21.9982	25.0927	126.66	129.988	114.452	putative peroxidase similar to cationic peroxidase (gi|1232069); similar to EST gb|AI100412;supported by full-length cDNA: Ceres:123968.
263380_at	At2g40200	5.18879	0	58.9909	82.2568	84.9733	353.51	439.675	380.629	hypothetical protein
245181_at	At5g12420	5.18338	0	19.5704	19.8296	19.4893	97.7018	121.139	86.4048	putative protein similarity to various predicted proteins~Contains ATP synthase delta (OSCP) subunit signature AA211-230;Prokaryotic membrane lipoprotein lipid attachment site AA140-150
260531_at	At2g47240	5.17626	0	16.7629	14.8357	16.6673	83.2305	97.3038	69.3025	putative acyl-CoA synthetase ; supported by cDNA: gi_15912204_gb_AY056380.1_
264527_at	At1g30760	5.15748	0	72.5513	67.5137	59.9961	334.554	356.984	340.273	putative reticuline oxidase-like protein similar to GB:P30986 from [Eschscholzia californica] ( berberine bridge-forming enzyme ), ESTs gb|F19886, gb|Z30784 and gb|Z30785 come from this gene
262168_at	At1g74730	5.15711	0	122.282	88.0878	100.916	520.072	582.053	503.209	unknown protein ;supported by full-length cDNA: Ceres:12408.
266649_at	At2g25810	5.1571	0	26.3177	34.2993	31.8116	170.527	160.233	145.904	putative aquaporin (tonoplast intrinsic protein)
244961_at	ycf5	5.10107	0	155.198	157.028	225.51	1090.65	883.917	768.465	hypothetical protein
258285_at	At3g16140	5.09987	0	219.167	156.591	192.528	938.906	951.257	1008.02	photosystem I subunit VI precursor identical to GB:CAB52749 from [Arabidopsis thaliana];supported by full-length cDNA: Ceres:9633.
260143_at	At1g71880	5.097	0	139.838	131.878	118.47	617.411	671.786	699.582	sucrose transport protein SUC1 identical to GB:S38197 from [Arabidopsis thaliana]; supported by cDNA: gi_15146267_gb_AY049275.1_
265287_at	At2g20260	5.09405	0	132.371	151.669	167.696	785.672	795.099	720.396	putative photosystem I reaction center subunit IV ;supported by full-length cDNA: Ceres:27629.
267472_at	At2g02850	5.09084	0	49.1597	44.4594	56.452	253.995	253.274	256.719	putative basic blue protein (plantacyanin) ; supported by full-length cDNA: Ceres: 10750.
263552_x_at	At2g24980	5.08152	0	45.3638	40.4833	43.6296	216.531	249.884	191.523	unknown protein proline, tyrosine, and serine-rich protein
262536_at	At1g17100	5.08025	0	163.745	135.876	157.834	689.204	856.835	777.948	SOUL-like protein Similar to SOUL Protein [Mus musculus] (gi|4886906) and [Homo sapiens] (gi|4886910). Location of ests PAP043 5' (gb|Z27017), PAP043 3' (gb|Z29848), 153N19T7 (gb|AA720145), and 212B8T7 (gb|N37862);supported by full-length cDNA: Ceres:29992.
250741_at	At5g05790	5.06934	0	22.5531	21.8331	26.2242	109.829	115.586	132.533	putative protein contains similarity to I-box binding factor
250892_at	At5g03760	5.06365	0	8.886	11.2865	10.5683	50.6335	54.7205	50.3065	putative protein beta-(1-3)-glucosyl transferase, Bradyrhizobium japonicum, EMBL:AF047687; supported by cDNA: gi_16974551_gb_AY060563.1_
264442_at	At1g27480	5.05494	0	12.1406	9.99644	14.3753	57.2821	75.4124	51.8731	hypothetical protein similar to lecithin:cholesterol acyltransferase precursor (M26268);supported by full-length cDNA: Ceres:35408.
264898_at	At1g23205	5.04788	0	39.9716	37.7641	38.3954	157.392	221.241	207.583	Unknown protein ; supported by full-length cDNA: Ceres: 28033.
267367_at	At2g44210	5.04	0	25.1596	23.5239	24.5958	123.818	131.94	113.57	unknown protein ;supported by full-length cDNA: Ceres:39057.
252958_at	At4g38620	5.02455	0	32.0893	35.099	36.2499	183.048	176.858	159.824	putative transcription factor (MYB4) ; supported by cDNA: gi_3941411_gb_AF062860.1_AF062860
253582_at	At4g30670	5.01888	0	29.0535	26.2188	30.5536	139.061	150.253	141.436	Expressed protein ;supported by cDNA: Ceres:103916
246250_at	At4g36880	5.00891	0	26.9238	20.5438	22.5924	128.136	120.094	102.694	cysteine proteinase similar to cysteine proteinase COT44 precursor SP:P25251 from [Brassica napus] (Rape)
256352_at	At1g54970	5.00756	0	21.2182	22.4009	22.7206	121.052	111.619	99.5291	proline-rich protein, putative similar to proline-rich protein GI:170048 from [Glycine max]
254202_at	At4g24140	4.9895	0	10.9194	12.9208	15.6742	53.2733	75.699	68.185	putative protein hydroxymuconic semialdehyde hydrolase, Pseudomonas stutzeri, AF039534
259640_at	At1g52400	4.98109	0	170.469	183.564	368.798	1224.65	1357.64	1018.2	beta-glucosidase, putative identical to GI:6651430 from [Arabidopsis thaliana]; supported by cDNA: gi_14532461_gb_AY039855.1_
250683_x_at	At5g06640	4.98101	0	28.4513	30.816	35.7134	137.118	187.399	148.583	putative protein similar to unknown protein (pir||T14195)
263676_at	At1g09340	4.97154	0	36.4611	40.5404	40.7583	189.01	214.29	182.148	putative RNA-binding protein Identical to gb|Y10557 g5bf gene from Arabidopsis thaliana. ESTs gb|R30578, gb|R90475, gb|T22384, gb|T22425, gb|N64934 and gb|T46767 come from this gene;supported by full-length cDNA: Ceres:37028.
254075_at	At4g25470	4.96781	0	20.9828	11.9263	16.2845	86.717	80.7319	76.9358	DRE CRT-binding protein DREB1C involved in low-temperature-responsive gene expression00; supported by cDNA: gi_3738227_dbj_AB007789.1_AB007789
260076_at	At1g73630	4.96686	0	15.3597	11.2419	14.7793	71.1126	81.8292	52.5912	putative calmodulin similar to calmodulin GB:P02596 [Renilla reniformis]; contains Pfam profile: PF00036 EF hand (4 copies);supported by full-length cDNA: Ceres:94584.
262557_at	At1g31330	4.96505	0	349.927	273.04	316.616	1639.36	1547.63	1478.09	photosystem I subunit III precursor, putative similar to photosystem I subunit III precursor GB:U08135 GI:854707 from[Hordeum vulgare];supported by full-length cDNA: Ceres:40329.
256789_at	At3g13672	4.96378	0	17.2323	20.6561	21.3219	85.7787	104.405	103.723	seven in absentia-like protein similar to SINA1p GB:CAB40577 from [Vitis vinifera]; supported by cDNA: gi_16323493_gb_AY059135.1_
262414_at	At1g49430	4.95614	0	31.8024	27.5812	30.3913	149.602	151.21	144.125	acyl CoA synthetase, putative similar to acyl CoA synthetase GI:1617267 from [Brassica napus]
253009_at	At4g37930	4.9522	0	127.863	114.103	133.326	578.892	650.984	628.644	glycine hydroxymethyltransferase like protein glycine hydroxymethyltransferase -Solanum tuberosum,PID:g438247;supported by full-length cDNA: Ceres:33799.
262452_at	At1g11210	4.94965	0	28.1511	40.6175	47.6336	197.161	251.865	127.124	hypothetical protein similar to hypothetical protein GB:AAD50003 GI:5734738 from [Arabidopsis thaliana];supported by full-length cDNA: Ceres:37592.
252833_at	At4g40090	4.93137	0	14.5113	12.1926	16.1514	75.5594	73.6634	62.1126	Expressed protein ; supported by cDNA: gi_3883123_gb_AF082300.1_AF082300
265334_at	At2g18370	4.92337	0	31.0971	39.9324	40.188	151.935	200.897	194.733	putative lipid transfer protein ; supported by full-length cDNA: Ceres: 105626.
254011_at	At4g26370	4.92231	0	25.2637	23.4385	20.9473	114.828	131.91	96.0986	putative protein transcription termination factor nusB, Synechocystis sp., PIR2:S76233;supported by full-length cDNA: Ceres:943.
256698_at	At3g20680	4.91991	0	22.2186	15.1231	16.4396	90.2796	95.1315	79.1883	unknown protein
247862_at	At5g58250	4.91087	0	91.1897	108.792	94.7425	493.678	525.88	427.793	similar to unknown protein (sp|P72777)
261581_at	At1g01140	4.9066	0	44.4349	53.6634	61.8526	257.637	288.412	238.766	serine/threonine kinase, putative similar to serine/threonine kinase GB:CAA73067.1 GI:2632252 from [Sorghum bicolor]; supported by cDNA: gi_14423523_gb_AF386999.1_AF386999
250778_at	At5g05500	4.86171	0	39.5331	38.2512	41.884	196.413	211.207	174.173	unknown protein ;supported by full-length cDNA: Ceres:255541.
258055_at	At3g16250	4.85941	0	9.42177	12.4162	17.0961	66.0211	69.3757	53.7999	putative 2Fe-2S iron-sulfur cluster protein contains Pfam profile: PF00111 2Fe-2S iron-sulfur cluster binding domains; supported by cDNA: gi_14596158_gb_AY042867.1_
255129_at	At4g08290	4.85197	0	29.7899	24.3687	25.5793	127.356	130.366	129.164	nodulin-like protein nodulin gene MtN21 - Medicago truncatula, PID:e1172471;supported by full-length cDNA: Ceres:40485.
259841_at	At1g52200	4.84463	0	17.6275	16.4884	17.8311	107.167	73.432	71.065	unknown protein ; supported by full-length cDNA: Ceres: 16614.
254907_at	At4g11190	4.84223	0	20.6568	15.1231	17.4415	59.0011	91.6504	107.059	putative disease resistance response protein disease resistance response protein 206-d - Pisum sativum, PID:g508844
258993_at	At3g08940	4.8306	0	50.9935	38.6767	41.6581	222.69	216.842	194.863	putative chlorophyll a/b-binding protein similar to chlorophyll a/b-binding protein (CP29) GB:S33443 [Arabidopsis thaliana], identical to Lhcb4.2 protein GB:AAD28774 [Arabidopsis thaliana]; supported by cDNA: gi_4741953_gb_AF134127.1_AF134127
265884_at	At2g42320	4.79991	0	21.0583	22.3993	24.403	109.645	109.638	106.442	unknown protein
260035_at	At1g68850	4.79279	0	16.7842	15.7592	13.9817	60.4549	83.1681	79.3622	peroxidase ATP23a identical to peroxidase ATP23a GB:CAA70035 (Arabidopsis thaliana)
253860_at	At4g27700	4.79059	0	39.7168	38.2269	37.7206	180.76	197.352	175.988	hypothetical protein ;supported by full-length cDNA: Ceres:14002.
266551_at	At2g35260	4.78097	0	69.6932	59.1946	53.5467	308.528	287.559	276.127	unknown protein ; supported by cDNA: gi_13605586_gb_AF361619.1_AF361619
255491_at	At4g02670	4.77647	0	18.8741	19.1647	18.6738	77.5652	108.295	85.0256	putative zinc finger protein similar to potato PCP1 zinc finger protein, GenBank accession number X82328
266979_at	At2g39470	4.77532	0	13.8736	11.4031	13.9624	68.6228	68.4091	50.3472	unknown protein ;supported by full-length cDNA: Ceres:16403.
266965_at	At2g39510	4.77194	0	47.7585	39.9127	72.3112	245.765	252.474	265.187	nodulin-like protein
260919_at	At1g21520	4.76776	0	33.309	33.9108	39.2575	195.031	144.311	168.316	hypothetical protein predicted by genemark.hmm
253835_at	At4g27820	4.76458	0	15.2962	27.642	27.3266	109.079	117.228	108.475	putative beta-glucosidase beta-glucosidase BGQ60 precursor - barley, PIR2:A57512
247327_at	At5g64120	4.7574	0	86.6569	72.8627	68.9491	434.516	346.77	305.631	peroxidase (emb|CAA67551.1) ;supported by full-length cDNA: Ceres:23349.
254543_at	At4g19810	4.75618	0	32.8714	22.9068	27.7555	128.792	133.804	134.705	putative chitinase chitinase (EC 3.2.1.14) / lysozyme (EC 3.2.1.17) PZ precursor, pathogenesis-related, common tobacco, PIR2:S51591
255440_at	At4g02530	4.74337	0	58.6642	56.7531	62.3248	297.028	302.491	243.577	predicted protein of unknown function ; supported by full-length cDNA: Ceres: 8114.
249120_at	At5g43750	4.74083	0	19.4142	19.5767	23.6205	103.284	102.479	91.0669	unknown protein ;supported by full-length cDNA: Ceres:16944.
259180_at	At3g01680	4.73498	0	33.5055	40.9756	37.5392	181.349	192.827	156.238	unknown protein
246756_at	At5g27930	4.73467	0	68.1311	55.2263	55.915	297.501	281.534	269.761	protein phosphatase - like protein phosphatase-2C, Mesembryanthemum crystallinum, EMBL:AF075581;supported by full-length cDNA: Ceres:23348.
264839_at	At1g03630	4.73141	0	16.5519	17.4576	16.4978	81.3064	100.62	57.0444	putative protochlorophyllide reductase similar to protochlorophyllide reductase precusor; similar to ESTs gb|R30630, gb|T46162, emb|Z26728, gb|AA042736, and gb|AA042730;supported by full-length cDNA: Ceres:7573.
248920_at	At5g45930	4.70807	0	20.5844	20.8557	22.6123	100.501	104.544	96.5183	magnesium chelatase subunit of protochlorophyllide reductase non-consensus AA donor splice site at exon 1, TG acceptor splice site at exon 2
262954_at	At1g54500	4.70494	0	67.7466	65.7636	80.9951	326.936	362.979	319.319	rubredoxin, putative similar to rubredoxin GI:4583668 from [Guillardia theta];supported by full-length cDNA: Ceres:19234.
253362_s_at	At4g33110	4.70209	0	29.4746	39.9474	45.4051	184.422	175.701	179.804	putative protein cyclopropane-fatty-acyl-phospholipid synthase, Escherichia coli, PIR2:A44292; supported by full-length cDNA: Ceres: 4369.
255822_at	At2g40610	4.69639	0	25.1105	26.1765	27.7738	111.588	143.366	116.346	putative expansin ;supported by full-length cDNA: Ceres:27553.
246275_at	At4g36540	4.69301	0	16.298	18.2646	20.3622	90.5677	80.6035	86.5912	putative protein ; supported by full-length cDNA: Ceres: 123997.
264574_at	At1g05300	4.68588	0	23.355	28.4608	26.4384	115.43	130.028	121.232	putative zinc transporter Similar to Arabidopsis Fe(II) transport protein (gb|U27590)
259609_at	At1g52410	4.68111	0	33.4993	31.509	44.3276	161.789	191.509	158.515	myosin-like protein contains Pfam profile: PF00658 Poly-adenylate binding protein, unique domain.; supported by cDNA: gi_15081708_gb_AY048247.1_
251254_at	At3g62270	4.68101	0	84.3359	68.6158	78.332	334.177	381.696	366.768	putative protein anion exchanger 3, cardiac splice form - Rattus norvegicus, PIR:A42497
256927_at	At3g22550	4.67987	0	234.917	196.445	200.847	854.759	1022.34	1081.56	unknown protein
252045_at	At3g52450	4.67878	0	25.3575	28.2918	25.9512	125.015	135.661	111.757	putative protein arm repeat containing protein ARC1 -Brassica napus,PID:g2558938
262970_at	At1g75690	4.67438	0	63.0473	68.7184	70.0583	311.28	320.867	311.256	unknown protein
246580_at	At1g31770	4.66705	0	98.2781	104.727	110.685	464.392	505.925	493.689	ABC transporter, putative contains Pfam profile: PF00005: ABC transporter;supported by full-length cDNA: Ceres:95290.
258631_at	At3g07970	4.66366	0	11.9407	16.1976	13.7667	53.5308	71.864	70.0361	putative polygalacturonase similar to polygalacturonase GB:AAC26512 [Cucumis melo]; contains non-consensus AA donor splice site at exon 2
250059_at	At5g17820	4.65588	0	71.7566	65.1949	68.8436	292.942	325.219	339.996	peroxidase ATP13a ; supported by full-length cDNA: Ceres: 39195.
262577_at	At1g15290	4.65506	0	34.8514	61.9223	50.4959	187.438	265.69	232.421	unknown protein ESTs gb|F20110 and gb|F20109 come from this gene
253579_at	At4g30610	4.64926	0	39.5594	33.437	37.0965	168.591	181.697	161.562	SERINE CARBOXYPEPTIDASE II-like protein probable SERINE CARBOXYPEPTIDASE II-2 PRECURSOR - HORDEUM VULGARE,PIR2:T05701; supported by cDNA: gi_13877870_gb_AF370198.1_AF370198
258607_at	At3g02730	4.64173	0	59.5601	52.1852	57.9704	259.724	280.077	247.974	thioredoxin f1 identical to thioredoxin f1 GB:AF144385 [Arabidopsis thaliana];supported by full-length cDNA: Ceres:11767.
253281_at	At4g34138	4.63748	0	35.5468	32.4635	30.2398	144.243	176.449	134.941	predicted protein
252688_at	At3g44020	4.63579	0	32.3318	23.3417	29.3675	124.793	150.188	119.251	putative protein
260165_at	At1g79850	4.62172	0	177.384	147.95	169.392	741.797	789.937	754.749	30S ribosomal protein S17, chloroplast precursor (CS17) identical to 30S ribosomal protein S17, chloroplast precursor GB:P16180 [Arabidopsis thaliana]; supported by cDNA: gi_14423473_gb_AF386974.1_AF386974
252421_at	At3g47540	4.61889	0	103.251	97.6674	96.7359	422.155	458.61	494.068	endochitinase-like protein BASIC ENDOCHITINASE CHB4 PRECURSOR - Brassica napus, SWISSPROT:CHI4_BRANA
259727_at	At1g60950	4.61432	0	350.214	360.096	403.338	1711.73	1758.63	1668.37	ferrodoxin precursor identical to FERREDOXIN PRECURSOR GB:P16972 from [Arabidopsis thaliana]; supported by cDNA: gi_13265544_gb_AF324706.2_AF324706
263498_at	At2g42610	4.61363	0	210.401	191.269	233.713	997.952	913.022	1020.45	unknown protein ; supported by cDNA: gi_6691164_gb_AF218765.1_AF218765
249422_at	At5g39760	4.60882	0	27.2401	32.4227	36.1694	134.043	175.219	132.411	putative protein predicted proteins, Arabidopsis thaliana;supported by full-length cDNA: Ceres:249321.
251036_at	At5g02160	4.60762	0	19.6439	15.7405	18.9349	91.9919	89.8832	68.4076	putative protein ; supported by cDNA: gi_13358223_gb_AF325034.2_AF325034
263048_s_at	At2g05310	4.60394	0	41.6012	43.9177	55.87	216.746	242.326	191.874	unknown protein ;supported by full-length cDNA: Ceres:5198.
261084_at	At1g07440	4.60085	0	18.1488	21.9511	22.3057	88.7736	102.04	96.3051	tropinone reductase-I, putative similar to GB:L20473 from [Datura stramonium] (Proc. Natl. Acad. Sci. U.S.A. 90, 9591-9595 (1993)); supported by cDNA: gi_13605590_gb_AF361621.1_AF361621
248224_at	At5g53490	4.59811	0	40.0499	34.0892	39.8702	184.891	182.555	156.781	thylakoid lumenal 17.4 kD protein, chloroplast precursor (P17.4) (sp|P81760) ; supported by cDNA: gi_13899114_gb_AF370552.1_AF370552
259375_at	At3g16370	4.59384	0	99.2578	109.096	117.896	516.772	529.459	452.507	putative APG protein similar to anter-specific proline-rich protein APG precursor SP:P40602 (Arabidopsis thaliana); contains Pfam profile: PF00657 Lipase Acylhydrolase with GDSL-like motif
267158_at	At2g37640	4.59203	0	30.8373	26.739	23.806	155.045	103.62	115.045	putative expansin
251735_at	At3g56090	4.59139	0	117.151	129.763	156.868	570.797	644.448	638.675	putative protein ferritin 2 precursor - Vigna unguiculata, PIR:T08124;supported by full-length cDNA: Ceres:33282.
259386_at	At1g13400	4.58982	0	21.7094	23.561	23.0756	111.226	98.2191	104.251	hypothetical protein contains similarity to zinc finger protein GI:790683 from (Arabidopsis thaliana)
255435_at	At4g03280	4.58826	0	257.321	242.893	289.923	1169.3	1237.59	1218.46	putative component of cytochrome B6-F complex ; supported by cDNA: gi_13926181_gb_AF370566.1_AF370566
249894_at	At5g22580	4.58074	0	81.9026	96.2888	110.565	470.343	434.535	417.84	unknown protein ; supported by cDNA: gi_14190416_gb_AF378886.1_AF378886
254970_at	At4g10340	4.57985	0	511.214	457.293	470.813	2203.97	2242.62	2145.28	chlorophyll a/b-binding protein - like chlorophyll a/b-binding protein CP26 in PS II, Brassica juncea, gb:X95727;supported by full-length cDNA: Ceres:39765.
266421_at	At2g38540	4.57659	0	629.025	575.26	791.702	2982.55	3199.77	2952.5	putative nonspecific lipid-transfer protein ; supported by cDNA: gi_15146309_gb_AY049296.1_
251155_at	At3g63160	4.57612	0	15.8936	15.0156	20.5926	61.1343	98.6398	75.9042	putative protein outer envelope membrane protein E 6.7 - chloroplast Spinacia oleracea, PIR:A35958; supported by cDNA: gi_15724349_gb_AF412115.1_AF412115
249694_at	At5g35790	4.57509	0	57.3527	49.4877	50.6128	241.514	239.688	239.161	glucose-6-phosphate dehydrogenase ;supported by full-length cDNA: Ceres:22483.
264424_at	At1g61740	4.56968	0	63.9734	53.1723	54.4265	276.75	228.615	278.665	unknown protein similar to hypothetical protein GI:4079632 from [Arabidopsis thaliana]
265481_at	At2g15960	4.56477	0	118.285	167.167	183.81	749.341	800.189	592.54	unknown protein ; supported by cDNA: gi_15028290_gb_AY045948.1_
249306_at	At5g41400	4.54856	0	20.0503	18.6208	24.6614	99.7359	103.519	84.8166	RING zinc finger protein-like ;supported by full-length cDNA: Ceres:207148.
265983_at	At2g18550	4.54734	0	22.7708	19.3727	18.8957	108.652	78.5111	90.4027	putative homeodomain transcription factor
258398_at	At3g15360	4.54198	0	94.7617	75.5093	79.7711	378.847	422.828	334.011	thioredoxin m4 identical to GB:AAF15951 from [Arabidopsis thaliana]; supported by full-length cDNA: Ceres: 42151.
260898_at	At1g29070	4.53764	0	140.647	174.043	192.754	801.665	798.229	702.702	plastid ribosomal protein L34 precursor, putative similar to plastid ribosomal protein L34 precursor GB:AAF64157 GI:7578860 from [Spinacia oleracea]; supported by full-length cDNA: Ceres: 11466.
245852_at	At5g13510	4.53367	0	113.795	153.166	179.017	622.842	715.964	683.11	ribosomal protein L10-like ribosomal protein L10- Nicotiana tabacum, EMBL:AB010879;supported by full-length cDNA: Ceres:29083.
254137_at	At4g24930	4.51907	0	59.99	52.2541	57.4893	256.079	263.892	247.066	hypothetical protein
257807_at	At3g26650	4.51736	0	385.757	420.613	483.258	1840.16	1916.36	2069.19	glyceraldehyde 3-phosphate dehydrogenase A subunit (GapA) identical to glyceraldehyde 3-phosphate dehydrogenase A subunit (GapA) GB:M64114 (Gene 104, 133-138 (1991)); supported by cDNA: gi_166701_gb_M64114.1_ATHGAPAA
264837_at	At1g03600	4.51526	0	215.729	189.706	205.943	990.351	967.662	802.519	unknown protein similar to ESTs emb|Z27038, gb|AA451546, emb|Z29876, gb|T45359 and gb|R90316;supported by full-length cDNA: Ceres:111449.
262374_s_at	At1g72930	4.5093	0	29.5736	32.5949	26.7898	139.604	140.566	120.97	flax rust resistance protein, putative similar to flax rust resistance protein GI:4588066 from [Linum usitatissimum]; supported by full-length cDNA: Ceres: 2795.
261422_at	At1g18730	4.50559	0	15.8922	14.9896	17.27	75.2449	80.464	61.2433	unknown protein
264185_at	At1g54780	4.50518	0	105.74	120.734	134.621	566.946	551.927	507.926	unknown protein ;supported by full-length cDNA: Ceres:3853.
259681_at	At1g77760	4.50329	0	234.725	306.648	295.554	1197.19	1169.85	1401.89	nitrate reductase 1 (NR1) identical to nitrate reductase 1 (NR1) GB:P11832 [Arabidopsis thaliana]; supported by cDNA: gi_15983498_gb_AF424624.1_AF424624
249941_at	At5g22270	4.49989	0	27.0096	27.5478	30.4146	118.802	149.792	113.771	putative protein similar to unknown protein (gb|AAF02129.1);supported by full-length cDNA: Ceres:35419.
256115_at	At1g16880	4.49415	0	80.2252	89.2577	90.2297	379.347	421.7	366.141	unknown protein ; supported by cDNA: gi_14423501_gb_AF386988.1_AF386988
264725_at	At1g22885	4.47969	0	25.5302	28.8272	30.3038	112.873	145.667	120.716	Expressed protein ; supported by full-length cDNA: Ceres: 17126.
264469_at	At1g67100	4.47733	0	101.361	80.5383	88.3283	365.25	449.533	395.116	hypothetical protein similar to hypothetical protein GI:6553940 from [Arabidopsis thaliana]
262958_at	At1g54410	4.47605	0	249.109	249.208	332.967	1346.01	1295.27	1079.59	water stress-induced protein, putative similar to water stress-induced protein, GI:454880 from [Oryza sativa]; supported by full-length cDNA: Ceres: 108142.
250490_at	At5g09760	4.47311	0	83.007	82.8474	106.803	372.498	421.506	425.622	pectin methylesterase - like protein pectin methylesterase, Melandrium album, EMBL:MAPME
254623_at	At4g18480	4.46363	0	106.664	123.296	125.488	535.74	565.486	485.362	protein ch-42 precursor, chloroplast ;supported by full-length cDNA: Ceres:7501.
253815_at	At4g28250	4.46147	0	116.939	104.419	93.8823	410.68	512.241	483.515	putative beta-expansin/allergen protein soybean pollen allergen (cim1) protein - soybean, PIR2:S48032;supported by full-length cDNA: Ceres:33023.
256524_at	At1g66200	4.46005	0	293.675	315.458	301.657	1325.93	1412.15	1324.09	glutamine synthetase, putative similar to glutamine synthetase [Raphanus sativus] GI:1526564;supported by full-length cDNA: Ceres:2662.
263184_at	At1g05560	4.4584	0	19.8042	15.2664	16.5264	79.9109	82.1437	67.9855	UDP-glucose:indole-3-acetate beta-D-glucosyltransferase, putative similar to UDP-glucose:indole-3-acetate beta-D-glucosyltransferase GI:2149127 from (Arabidopsis thaliana); supported by cDNA: gi_13661274_gb_AF196777.1_AF196777
261954_at	At1g64510	4.45624	0	133.42	123.023	142.103	596.134	613.303	566.579	plastid ribosomal protein S6, putative similar to plastid ribosomal protein S6 precursor GB:AAF64311 GI:7582401 from [Spinacia oleracea]; supported by full-length cDNA: Ceres: 15602.
264037_at	At2g03750	4.44535	0	30.5394	20.2908	21.0377	117.864	96.2742	105.34	putative steroid sulfotransferase ;supported by full-length cDNA: Ceres:3964.
266673_at	At2g29630	4.4411	0	28.9752	26.1161	32.682	132.261	137.116	120.433	putative thiamin biosynthesis protein
248727_at	At5g47990	4.43619	0	31.5614	26.7663	32.7724	154.856	113.943	135.338	cytochrome P450
261119_at	At1g75350	4.4287	0	153.08	166.35	198.437	800.918	789.559	702.999	chloroplast 50S ribosomal protein L31, putative similar to SP:O46917 from [Guillardia theta];supported by full-length cDNA: Ceres:37854.
266899_at	At2g34620	4.41622	0	21.5062	17.5434	18.6026	86.6963	84.9765	82.9318	hypothetical protein predicted by genefinder
247073_at	At5g66570	4.41442	0	358.448	341.381	346.658	1592.71	1623.78	1403.14	33 kDa polypeptide of oxygen-evolving complex (OEC) in photosystem II (emb|CAA75629.1) ;supported by full-length cDNA: Ceres:37218.
265169_x_at	At1g23720	4.39749	0	48.195	63.3561	63.2907	260.628	277.727	230.511	unknown protein
257093_at	At3g20570	4.37972	0	47.6935	52.5533	54.747	230.313	262.351	186.165	hypothetical protein ;supported by full-length cDNA: Ceres:9965.
248449_at	At5g51110	4.37873	0	67.2905	66.2155	75.2883	299.686	327.502	287.065	putative protein similar to unknown protein (sp|P43335);supported by full-length cDNA: Ceres:8788.
261921_at	At1g65900	4.36475	0	68.8661	77.1148	96.5418	313.918	365.717	378.916	hypothetical protein predicted by genemark.hmm;supported by full-length cDNA: Ceres:206286.
256542_at	At1g42550	4.36183	0	23.324	19.2909	23.3941	84.6689	105.431	97.8202	unknown protein
265374_at	At2g06520	4.35494	0	302.124	318.012	355.696	1372.71	1558.2	1318.78	hypothetical protein ;supported by full-length cDNA: Ceres:14272.
248491_at	At5g51010	4.35365	0	79.1283	69.175	75.8577	331.428	337.099	307.391	unknown protein ;supported by full-length cDNA: Ceres:27885.
264092_at	At1g79040	4.34011	0	340.603	399.851	438.068	1716.41	1817.96	1580.55	photosystem II polypeptide, putative similar to photosystem II polypeptide GI:967967 from [Brassica rapa];supported by full-length cDNA: Ceres:110067.
254024_at	At4g25780	4.32446	0	39.1738	32.8226	40.0144	116.38	189.23	178.776	putative pathogenesis-related protein gene PR-1 protein - Medicago truncatula, PIR2:S47171
266291_at	At2g29320	4.31717	0	30.2629	30.9159	25.1312	132.332	131.915	108.368	putative tropinone reductase ;supported by full-length cDNA: Ceres:1637.
263131_at	At1g78630	4.31703	0	170.235	179.763	191.869	768.788	854.479	715.991	ribosomal protein L13, putative similar to ribosomal protein L13 GI:170132 from [Spinacia oleracea];supported by full-length cDNA: Ceres:32373.
249051_at	At5g44390	4.29658	0	24.0115	25.2998	24.3864	92.9908	118.965	104.692	berberine bridge enzyme-like protein ; supported by cDNA: gi_16648924_gb_AY059832.1_
247246_at	At5g64620	4.28715	0	42.2523	38.0857	41.9147	156.607	208.031	159.477	invertase inhibitor homolog (emb|CAA73335.1) ;supported by full-length cDNA: Ceres:25884.
251784_at	At3g55330	4.27359	0	43.3565	40.0537	45.7799	186.212	197.509	168.384	putative protein photosystem II oxygen evolving complex protein 2 precursor (psbP), Fritillariaagrestis, EMBL:AF037458;supported by full-length cDNA: Ceres:21674., Ceres:3747.
253790_at	At4g28660	4.25993	0	97.8023	83.1365	77.2804	373.077	402.52	324.398	photosystem II protein W - like photosystem II protein W, Porphyra purpurea, PIR2:S73268; supported by full-length cDNA: Ceres: 2419.
265411_at	At2g16630	4.25146	0	52.9891	44.5253	55.4703	214.189	240.146	196.074	unknown protein
249958_at	At5g18970	4.24935	0	24.4272	28.2146	27.6929	105.152	132.544	103.674	plasma membrane associated protein -like plasma membrane associated protein, Hordeum vulgare, EMBL:AF218627;supported by full-length cDNA: Ceres:107988.
248756_at	At5g47560	4.24636	0	29.8747	25.9383	24.7351	122.522	93.9282	125.586	sodium-dicarboxylate cotransporter-like ;supported by full-length cDNA: Ceres:107593.
267392_at	At2g44490	4.2451	0	110.303	117.455	110.965	499.224	510.3	428.388	putative beta-glucosidase
247977_at	At5g56850	4.23701	0	15.6241	15.3896	17.3153	65.6919	71.2711	67.8074	putative protein similar to unknown protein (pir||T40314)
256617_at	At3g22240	4.22982	0	171.522	152.018	183.371	680.993	728.004	735.143	unknown protein ; supported by full-length cDNA: Ceres: 368.
262978_at	At1g75780	4.22375	0	19.5526	23.1486	22.3701	97.0589	95.8839	81.9021	tubulin beta-1 chain identical to GB:P12411 GI:135442 from [Arabidopsis thaliana](Gene 63 (1), 87-102 (1988))
245357_at	At4g17560	4.22331	0	38.3156	50.3361	46.3874	200.873	208.587	160.852	putative protein ;supported by full-length cDNA: Ceres:2161.
253749_at	At4g29080	4.21814	0	143.573	103.56	152.628	524.225	561.305	600.718	phytochrome-associated protein PAP2 ; supported by cDNA: gi_12083213_gb_AF332402.1_AF332402
261221_at	At1g19960	4.21092	0	26.8031	23.8822	34.1842	101.523	105.488	150.368	hypothetical protein predicted by genemark.hmm
266996_at	At2g34490	4.19766	0	13.0573	15.9317	17.4222	58.7765	66.1735	69.8685	putative cytochrome P450 ;supported by full-length cDNA: Ceres:158108.
262131_at	At1g02900	4.19679	0	48.3531	60.0251	57.5382	216.945	264.999	214.373	hypothetical protein predicted by genemark.hmm
245354_at	At4g17600	4.19575	0	43.1971	42.7768	54.3003	197.676	201.39	189.489	Lil3 protein ;supported by full-length cDNA: Ceres:29150.
264575_at	At1g05190	4.18911	0	101.826	108.161	126.349	484.435	493.494	431.019	putative chloroplast 50S ribosomal protein, L6 Similar to Mycobacterium RlpF (gb|Z84395). ESTs gb|T75785,gb|R30580,gb|T04698 come from this gene;supported by full-length cDNA: Ceres:1730.
255856_at	At1g66940	4.16466	0	25.1577	20.0008	21.0088	96.039	99.9085	79.6168	unknown protein identical to unknown protein GI:9755444 from (Arabidopsis thaliana); supported by full-length cDNA: Ceres: 110066.
254551_at	At4g19840	4.15729	0	40.5729	31.566	35.209	176.884	147.563	121.829	lectin like protein lectin phloem protein PP2, winter squash, PIR2:S38462;supported by full-length cDNA: Ceres:17437.
246303_at	At3g51870	4.14612	0	25.1686	31.6358	32.6366	120.459	137.681	112.693	putative carrier protein peroxisomal Ca-dependent solute carrier - Oryctolagus cuniculus, EMBL:AF004161
253045_at	At4g37445	4.14232	0	23.3379	21.1897	21.1258	101.25	96.0251	74.682	Expressed protein ; supported by full-length cDNA: Ceres: 17990.
251664_at	At3g56940	4.14082	0	206.966	213.387	209.35	949.402	814.726	843.36	leucine zipper-containing protein AT103 ; supported by cDNA: gi_1033194_gb_U38232.1_ATU38232
250243_at	At5g13630	4.13491	0	127.57	122.589	150.877	520.866	578.177	559.205	cobalamin biosynthesis protein
259802_at	At1g72260	4.12025	0	31.8069	35.2509	121.045	197.155	225.089	352.787	thionin identical to GI:1181531 from [Arabidopsis thaliana] (Plant Physiol. 109 (3), 813-820 (1995));supported by full-length cDNA: Ceres:26029.
252032_at	At3g52150	4.11714	0	98.425	94.025	91.323	401.978	382.637	383.718	putative protein RNA-binding protein 30 - Nicotiana plumbaginifolia,PIR2:S26203
261807_at	At1g30515	4.10418	0	39.0271	39.6082	41.8241	143.786	199.694	150.907	Expressed protein ; supported by full-length cDNA: Ceres: 96179.
248402_at	At5g52100	4.10363	0	25.416	25.1845	22.8265	106.558	104.114	90.6452	dihydrodipicolinate reductase-like protein ;supported by full-length cDNA: Ceres:107440.
258076_at	At3g25920	4.09388	0	129.48	105.783	123.442	491.658	525.328	451.508	50S ribosomal protein L15, chloroplast precursor identical to GB:P25873 from [Arabidopsis thaliana];supported by full-length cDNA: Ceres:10926.
265028_at	At1g24530	4.09081	0	26.5308	23.1259	26.7437	103.388	111.066	98.0856	hypothetical protein predicted by genefinder; supported by cDNA: gi_15028340_gb_AY045973.1_
251531_at	At3g58550	4.08625	0	56.7748	56.4895	58.3715	213.436	224.415	263.496	putative protein hypothetical protein F4I1.11 - Arabidopsis thaliana, PIR:T02386;supported by full-length cDNA: Ceres:27380.
265034_at	At1g61660	4.08348	0	62.1713	60.3602	54.9931	224.528	278.119	222.271	unknown protein ;supported by full-length cDNA: Ceres:159557.
253010_at	At4g37750	4.07288	0	68.0972	62.6888	63.5422	272.033	295.849	223.593	ovule development protein aintegumenta (ANT) ; supported by cDNA: gi_1171428_gb_U44028.1_ATU44028
259391_s_at	At1g06350	4.06904	0	29.3274	29.0818	37.3686	147.485	131.674	110.565	delta 9 desaturase, putative similar to delta 9 desaturase GI:2970034 from [Arabidopsis thaliana]
256759_at	At3g25640	4.06831	0	70.5916	67.8472	73.1813	272.189	277.685	311.063	hypothetical protein predicted by genemark.hmm
249791_at	At5g23810	4.06587	0	17.2294	16.2865	18.3677	66.6403	69.9785	74.3332	amino acid transporter ; supported by cDNA: gi_15529170_gb_AY052209.1_
248719_at	At5g47910	4.06415	0	192.718	252.863	246.912	921.826	983.503	909.065	respiratory burst oxidase protein ; supported by cDNA: gi_3242788_gb_AF055357.1_AF055357
259981_at	At1g76450	4.05816	0	24.9304	26.8556	27.1292	110.206	114.971	95.0738	unknown protein ; supported by full-length cDNA: Ceres: 123862.
261256_at	At1g05760	4.05421	0	25.962	28.906	27.0411	108.302	123.154	100.621	disease resistance protein RTM1 identical to GB:AAF14583 from [Arabidopsis thaliana] (Proc. Natl. Acad. Sci. U.S.A. 97 (1), 489-494 (2000)); supported by cDNA: gi_13877528_gb_AF370465.1_AF370465
260385_at	At1g74090	4.04364	0	202.98	175.05	170.877	724.218	825.382	669.982	putative flavonol sulfotransferase similar to FLAVONOL 4'-SULFOTRANSFERASE GB:P52837 from [Flaveria chloraefolia];supported by full-length cDNA: Ceres:41006.
266803_at	At2g28930	4.03769	0	37.5115	28.4782	25.4777	121.641	136.533	111.143	putative protein kinase contains a protein kinase domain profile (PDOC00100)
255046_at	At4g09650	4.03756	0	142.494	112.064	129.393	505.922	549.024	495.281	H+-transporting ATP synthase-like protein H+-transporting ATP synthase (EC 3.6.1.34) delta chain precursor, chloroplast - Nicotiana tabacum,PIR2:S26198;supported by full-length cDNA: Ceres:39471.
266570_at	At2g24090	4.03665	0	76.449	80.2484	81.8949	318.276	364.753	280.084	putative chloroplast ribosomal protein L35
245001_at	psbM	4.03336	0	40.9489	66.9169	72.4371	218.956	281.677	226.594	PSII low MW protein
252048_at	At3g52500	4.03145	0	72.0409	65.4162	63.8047	258.16	275.047	278.169	expressed protein supported by cDNA: gi:15450891
256891_at	At3g19030	4.02512	0	82.4957	84.1108	89.417	316.172	391.922	322.43	hypothetical protein contains similarity to phosphoserine aminotransferase GB:P19689 from [Yersinia enterocolitica];supported by full-length cDNA: Ceres:30768.
262349_at	At2g48130	4.02473	0	27.2116	23.0733	27.6613	80.3845	121.974	111.354	unknown protein ;supported by full-length cDNA: Ceres:32411.
256015_at	At1g19150	4.02206	0	19.6243	16.8234	18.2525	70.6064	80.7304	68.6707	PSI type II chlorophyll a/b-binding protein, putative similar to PSI type II chlorophyll a/b-binding protein GI:541565 from [Arabidopsis thaliana];supported by full-length cDNA: Ceres:252299.
249685_at	At5g36120	4.02174	0	18.5326	16.6122	17.1713	67.9714	78.3523	64.078	putative protein similar to unknown protein (pir||S76575)
263031_at	At1g24070	4.0127	0	19.7379	14.3558	16.3849	64.9375	78.1515	59.4665	glucosyltransferase, putative similar to beta-(1-3)-glucosyl transferase GB:AAC62210 GI:3687658 from [Bradyrhizobium japonicum
252291_s_at	At3g49120	4.00603	0	308.14	426.856	512.307	1726.93	1595.46	1674.35	peroxidase ;supported by full-length cDNA: Ceres:39678.
246548_at	At5g14910	4.00243	0	91.9598	96.6577	96.0567	401.102	410.971	327.314	putative protein ;supported by full-length cDNA: Ceres:21085.
263183_at	At1g05570	3.9995	0	87.7132	90.9072	87.4805	336.164	354.704	373.402	putative glucan synthase Highly similar to putative glucan synthase GB:AAD15408; supported by cDNA: gi_13649387_gb_AF237733.1_AF237733
251780_s_at	At3g55310	3.99029	0	25.3758	20.6501	21.8197	86.4739	92.705	91.5447	beta-ketoacyl-ACP reductase - like protein beta-ketoacyl-ACP reductase, Cuphea lanceolata, EMBL:X64566
258769_at	At3g10870	3.98941	0	65.9828	46.1419	60.8908	236.507	242.634	211.089	putative alpha-hydroxynitrile lyase similar to alpha-hydroxynitrile lyase GB:CAA11219 [Manihot esculenta]
245195_at	At1g67740	3.98271	0	266.785	244.743	254.924	1005.1	1072.19	975.264	F12A21.13 putative photosystem II Core Complex sp|049347|PSBY_ARATH; similar to ESTs gb|BE523181, dbj|AV531372.1, dbj|AV527826.1, dbj AV520274.1, dbj|AV522153.1, dbj|AV530317.1, dbj|AV526312.1, dbj|AV527090.1, dbj|AV521148.1, and dbj|AV531908.1;supported by full-l
258800_at	At3g04550	3.96846	0	52.7931	41.7138	52.9316	187.233	240.168	157.703	unknown protein predicted by genscan, multiple est matches; supported by cDNA: gi_14334445_gb_AY034914.1_
264054_at	At2g22550	3.95974	0	36.9152	37.973	37.7704	173.3	138.476	134.323	unknown protein
265067_at	At1g03850	3.95721	0	42.9058	48.7538	43.4662	202.664	172.233	159.824	hypothetical protein predicted by genefinder;supported by full-length cDNA: Ceres:271253.
246033_at	At5g08280	3.95175	0	132.553	124.735	113.976	477.466	526.855	462.821	hydroxymethylbilane synthase ;supported by full-length cDNA: Ceres:3051.
250006_at	At5g18660	3.9506	0	29.7851	28.1242	36.2494	122.332	135.507	114.144	putative protein 2'-hydroxyisoflavone reductase (EC 1.3.1.45) - Nicotiana tabacum, PIR:T02202;supported by full-length cDNA: Ceres:17121.
255997_s_at	At1g29910	3.93728	0	444.966	436.209	460.877	1863.98	1865.12	1554.93	photosystem II type I chlorophyll a /b binding protein, putative similar to photosystem II type I chlorophyll a /b binding protein GI:16364 from [Arabidopsis thaliana]
244975_at	psbH	3.93143	0	75.5251	77.5515	87.9878	370.416	297.187	280.124	PSII 10KDa phosphoprotein
245912_at	At5g19600	3.92987	0	28.9613	27.1843	24.6517	107.933	105.752	103.838	putative protein sulfate transporter ATST1 [imported] - Arabidopsis thaliana, PIR:T48901; supported by cDNA: gi_14141683_dbj_AB061739.1_AB061739
251218_at	At3g62410	3.92342	0	29.3337	30.9481	33.1877	129.948	132.796	103.976	CP12 protein precursor-like protein CP12 protein precursor, chloroplast - Pisum sativum,PIR:T06562;supported by full-length cDNA: Ceres:2721.
245965_at	At5g19730	3.91777	0	27.9127	24.3724	23.3337	85.6462	107.578	103.033	pectin methylesterase-like protein pectin methyl esterase - Solanum tuberosum, EMBL:AF152172
267002_s_at	At2g34430	3.90219	0	455.147	359.246	404.382	1689.32	1526.44	1540.13	putative photosystem II type I chlorophyll a b binding protein. ; supported by full-length cDNA: Ceres: 23727.
264313_at	At1g70410	3.8993	0	52.7608	39.0211	35.9276	195.775	162.637	139.566	carbonic anhydrase, putative similar to carbonic anhydrase GI:882241 from [Flaveria linearis]; supported by full-length cDNA: Ceres: 38715.
266325_at	At2g46630	3.8979	0	18.1263	23.1011	20.1805	72.7551	91.3456	75.2615	putative extensin
261717_at	At1g18400	3.89764	0	32.5986	38.9122	32.3704	143.429	131.47	129.993	helix-loop-helix protein homolog, putative similar to helix-loop-helix protein homolog GB:BAA87957 GI:6520231 from [Arabidopsis thaliana]
253272_at	At4g34190	3.88704	0	98.4124	105.266	106.655	413.16	418.697	374.422	putative protein ;supported by full-length cDNA: Ceres:8742.
252327_at	At3g48740	3.88655	0	19.3921	20.5908	19.0119	69.8776	89.5601	69.8487	MTN3-like protein MtN3 gene product - Medicago truncatula,PID:e1169583; supported by cDNA: gi_13605687_gb_AF361825.1_AF361825
245061_at	At2g39730	3.8824	0	403.995	376.723	379.074	1449.27	1518.82	1534.69	hypothetical protein ;supported by full-length cDNA: Ceres:7114.
256336_at	At1g72030	3.88147	0	64.085	64.5005	73.6803	262.81	264.409	257.87	unknown protein
264238_at	At1g54740	3.87333	0	10.3073	16.1389	16.5971	62.2095	52.8621	51.6495	hypothetical protein predicted by genscan+
255690_at	At4g00360	3.86806	0	31.1873	29.0152	31.9274	119.326	129.228	107.81	probable cytochrome P450
246777_at	At5g27420	3.86538	0	35.7137	33.9554	31.8209	145.671	127.422	119.204	RING-H2 zinc finger protein-like RING-H2 zinc finger protein ATL6 - Arabidopsis thaliana, EMBL:AF132016;supported by full-length cDNA: Ceres:106078.
260170_at	At1g71890	3.86535	0	36.335	37.6649	30.2624	144.956	141.322	116.732	putative sucrose transport protein similar to sucrose transport protein SUC1 GB:S38197 from [Arabidopsis thaliana]
262629_at	At1g06460	3.86406	0	25.9028	28.2885	26.6722	102.199	119.933	90.3293	heat shock protein, putative contains Pfam profile: PF00011 Hsp20/alpha crystallin family;supported by full-length cDNA: Ceres:21735.
257974_at	At3g20820	3.86295	0	120.34	138.241	133.59	466.493	563.047	485.397	unknown protein similar to NA-DAMAGE-REPAIR/TOLERATION PROTEIN DRT100 PRECURSOR GB:Q00874 from [Arabidopsis thaliana]
245108_at	At2g41510	3.85854	0	142.432	115.397	125.811	486.581	500.355	493.356	putative cytokinin oxidase
261266_at	At1g26770	3.84362	0	276.012	295.481	298.142	1110.28	1174.45	1057.82	expansin 10 identical to GB:AAF61712 from [Arabidopsis thaliana];supported by full-length cDNA: Ceres:14132.
248568_at	At5g49760	3.83796	0	12.5707	15.6712	16.3347	51.4521	65.6982	53.9331	receptor protein kinase-like
261078_at	At1g07320	3.83781	0	184.5	173.714	197.309	747.416	741.454	643.12	unknown protein identical to SP:O50061 from [Arabidopsis thaliana];supported by full-length cDNA: Ceres:12704.
245637_at	At1g25230	3.82014	0	24.548	23.181	23.0903	102.191	83.5802	84.7684	hypothetical protein similar to putative purple acid phosphatase precursor GI:7331195 from [Glycine max]
264433_at	At1g61810	3.81306	0	30.3839	40.9755	42.8884	136.887	135.263	163.484	beta-glucosidase, putative similar to beta-glucosidase GI:804655 from (Hordeum vulgare)
258087_at	At3g26060	3.80748	0	133.539	131.89	134.893	531.165	555.651	437.401	putative peroxiredoxin similar to peroxiredoxin Q GB:BAA90524 from [Sedum lineare]; supported by cDNA: gi_15081742_gb_AY048264.1_
250472_at	At5g10210	3.80575	0	48.2785	46.6637	38.3199	164.952	183.812	158.398	putative protein
250366_at	At5g11420	3.80561	0	33.3667	29.6827	30.162	139.312	104.861	110.553	putative protein predicted proteins in castor bean, Arabidopsis thaliana and alfalfa.; supported by full-length cDNA: Ceres: 25522.
263693_at	At1g31200	3.79654	0	20.3491	22.1177	21.2017	75.0934	84.2059	82.4209	hypothetical protein predicted by genefinder
256937_at	At3g22620	3.78873	0	58.076	48.1975	48.3923	163.546	210.342	212.099	hypothetical protein predicted by genemark.hmm; supported by cDNA: gi_14334663_gb_AY035005.1_
262921_at	At1g79430	3.78325	0	19.6804	18.0241	19.1081	70.3861	81.2323	63.318	transfactor, putative similar to transfactor GI:4519671 from [Nicotiana tabacum]; supported by cDNA: gi_15010721_gb_AY045662.1_
253758_at	At4g29060	3.78134	0	50.2795	58.2772	56.1216	197.948	220.224	204.533	Expressed protein ;supported by cDNA: gi_15983772_gb_AY056792.1_
257600_at	At3g24770	3.77807	0	61.8215	57.4295	61.7411	238.041	208.064	237.696	hypothetical protein predicted by genscan+;supported by full-length cDNA: Ceres:35773.
248348_at	At5g52190	3.77681	0	24.4376	21.0862	23.9147	82.5831	92.9432	86.7295	putative protein similar to unknown protein (sp|P42404);supported by full-length cDNA: Ceres:15004.
255742_at	At1g25560	3.77504	0	159.147	144.657	133.599	600.82	535.575	514.818	DNA-binding protein RAV2, putative similar to DNA-binding protein RAV2 GI:3868859 from [Arabidopsis thaliana]; supported by cDNA: gi_15810260_gb_AY056169.1_
259193_at	At3g01480	3.76974	0	61.2786	68.7121	66.0824	267.713	266.596	204.835	putative thylakoid lumen rotamase similar to thylakoid lumen rotamase GB:CAA72792 [Spinacia oleracea];supported by full-length cDNA: Ceres:38383.
257909_at	At3g25480	3.75976	0	26.8403	35.773	31.7962	112.517	135.672	106.768	Expressed protein ; supported by full-length cDNA: Ceres: 40038.
264987_at	At1g27030	3.75938	0	21.6088	50.5434	45.8902	156.968	156.979	129.819	unknown protein ; supported by cDNA: gi_14517457_gb_AY039564.1_
245952_at	At5g28500	3.75795	0	32.7587	33.4565	33.6175	136.078	136.416	102.672	putative protein predicted proteins, Arabidopsis thaliana and Synechocystis sp.
263706_s_at	At1g31180	3.75399	0	144.121	139.743	156.683	560.787	640.601	452.42	3-methyladenine DNA glycosylase, putative Strong similarity to GB:P29102, 3-isopropylmalate dehydrogenase (IMDH) from Brassica napus. EST gb|F14478 comes from this gene;supported by full-length cDNA: Ceres:34420.
265387_at	At2g20670	3.74758	0	123.719	110.646	118.079	519.59	382.17	419.053	unknown protein ;supported by full-length cDNA: Ceres:34827.
245096_at	At2g40880	3.7464	0	25.1308	32.7488	36.4348	114.355	131.792	107.192	putative cysteine proteinase inhibitor B (cystatin B) ;supported by full-length cDNA: Ceres:11739.
261190_at	At1g32990	3.74409	0	104.859	100.715	114.631	413.442	395.15	390.283	ribosomal protein L11, putative similar to chloroplast ribosomal protein L11 GI:21312 from [Spinacia oleracea];supported by full-length cDNA: Ceres:16773.
265117_at	At1g62500	3.73695	0	213.6	236.648	261.348	863.674	907.079	888.446	putative proline-rich cell wall protein (pir|IS52985); similar to ESTs gb|AI239404, gb|R89984, and emb|Z17709 similar to auxin down regulated GB:X69640 GI:296442 from [Glycine max];supported by full-length cDNA: Ceres:36784.
247813_at	At5g58330	3.73417	0	187.673	162.189	172.502	623.488	694.098	633.008	NADP-dependent malate dehydrogenase ;supported by full-length cDNA: Ceres:25200.
250563_at	At5g08050	3.73226	0	95.596	113.846	129.453	403.046	431.669	430.128	putative protein predicted protein, Arabidopsis thaliana
251443_at	At3g59940	3.73211	0	80.1496	78.8098	64.2992	299.438	257.467	276.321	putative protein unknown protein At2g44130 - Arabidopsis thaliana, EMBL:AC004005;supported by full-length cDNA: Ceres:8014.
267294_at	At2g23670	3.73148	0	95.1329	89.6901	103.319	361.289	373.639	340.268	hypothetical protein predicted by genscan and genefinder;supported by full-length cDNA: Ceres:20125.
254612_at	At4g19100	3.72159	0	35.7701	32.2691	35.8466	124.843	124.706	137.071	putative protein hypothetical protein sll0933, Synechocystis sp.
251759_at	At3g55630	3.71848	0	32.0674	23.954	26.3534	106.514	109.017	90.7784	tetrahydrofolylpolyglutamate synthase precursor - like protein tetrahydrofolylpolyglutamate synthase precursor, Mus musculus, PIR:S65755; supported by full-length cDNA: Ceres: 230791.
254764_at	At4g13250	3.70838	0	66.5269	68.0749	76.5993	274.318	261.555	247.342	putative protein ; supported by cDNA: gi_16323185_gb_AY057697.1_
254971_at	At4g10380	3.70725	0	94.6585	86.4886	88.9483	313.95	348.805	338.555	major intrinsic protein (MIP) - like nodulin-26, Glycine max., PIR2:JQ2285; supported by full-length cDNA: Ceres: 36655.
266716_at	At2g46820	3.70499	0	120.983	135.687	142.895	494.079	515.22	471.086	unknown protein ;supported by full-length cDNA: Ceres:26967.
265646_at	At2g27360	3.70382	0	17.135	18.1167	18.1713	68.2613	60.3764	69.2317	putative lipase
258025_at	At3g19480	3.67899	0	23.1429	19.6704	20.6737	75.2488	77.7962	80.5227	putative D-3-phosphoglycerate dehydrogenase similar to GB:O04130 from [Arabidopsis thaliana]; supported by cDNA: gi_14596140_gb_AY042858.1_
247359_at	At5g63560	3.67699	0	29.5479	24.9597	24.9635	89.4891	101.714	101.011	acyltransferase-like protein ;supported by full-length cDNA: Ceres:157547.
254130_at	At4g24540	3.66974	0	19.8489	17.8753	21.8341	79.5602	62.8226	76.1806	MADS-box protein AGL24 ; supported by cDNA: gi_3719214_gb_AF005158.1_AF005158
245388_at	At4g16410	3.66156	0	111.232	93.4238	99.5982	371.962	401.003	341.08	hypothetical protein ;supported by full-length cDNA: Ceres:2505.
250058_at	At5g17870	3.64735	0	147.921	115.347	151.489	496.311	566.132	450.321	plastid-specific ribosomal protein 6 precursor (Psrp-6) - like plastid-specific ribosomal protein 6 precursor (Psrp-6), Spinacia oleracea, EMBL:AF245292;supported by full-length cDNA: Ceres:267004.
265819_at	At2g17972	3.64635	0	31.7104	29.4898	34.3467	117.598	135.884	94.9157	Expressed protein ; supported by full-length cDNA: Ceres: 18284.
254326_at	At4g22610	3.645	0	18.0557	17.9152	18.2386	52.2807	69.649	75.664	putative protein AIR1, Arabidopsis thaliana, PID:g3695017;supported by full-length cDNA: Ceres:5348.
263995_at	At2g22540	3.64447	0	19.2468	17.9928	20.6256	80.3299	60.7863	69.7718	putative MADS-box protein
249858_at	At5g23000	3.64117	0	19.7672	17.2879	17.7252	68.0616	64.4563	66.9464	myb-related transcription factor-like
247201_at	At5g65220	3.63967	0	119.434	124.973	128.459	465.768	489.097	402.245	50S ribosomal protein L29 ; supported by full-length cDNA: Ceres: 16740.
256132_at	At1g13610	3.63632	0	36.6926	33.944	33.334	128.641	120.463	128.966	hypothetical protein similar to hypothetical protein GI:4337191 from [Arabidopsis thaliana]
256799_at	At3g18560	3.63001	0	18.2084	15.6132	16.6613	60.8985	68.5175	53.8373	unknown protein ; supported by cDNA: gi_14190488_gb_AF380644.1_AF380644
251899_at	At3g54400	3.62858	0	87.436	97.1649	80.7547	295.95	386.958	279.957	nucleoid DNA-binding - like protein nucleoid DNA-binding protein cnd41, chloroplast, common tobacco, PIR:T01996; supported by full-length cDNA: Ceres: 8987.
255694_at	At4g00050	3.62663	0	23.0491	20.12	19.9224	80.288	71.9506	76.5712	putative transcriptional regulator
261033_at	At1g17380	3.6253	0	38.8137	47.8273	54.1331	131.166	216.341	162.841	unknown protein ;supported by full-length cDNA: Ceres:37370.
251843_x_at	At3g54590	3.62155	0	60.0058	55.2835	54.9284	199.628	229.679	187.145	extensin precursor -like protein extensin precursor, Kidney bean, PIR:T10863
250239_at	At5g13580	3.61692	0	29.5213	24.7594	29.2572	78.868	108.626	114.656	ABC transporter-like protein
265118_at	At1g62660	3.61505	0	25.3074	27.4327	30.486	94.3177	113.129	93.4194	beta-fructosidase nearly identical to beta-fructosidase GB:CAA67560 GI:1429209 (Arabidopsis thaliana); supported by cDNA: gi_14517549_gb_AY039610.1_
248502_at	At5g50450	3.6129	0	40.0859	31.3193	29.5408	125.026	130.588	109.094	putative protein strong similarity to unknown protein (gb|AAB95234.1)
245050_at	psbK	3.60768	0	106.346	75.0569	134.359	424.042	440.652	274.473	PSII K protein
259010_at	At3g07340	3.60741	0	16.1437	15.62	16.7774	55.8801	56.6359	62.5914	unknown protein contains helix-loop-helix DNA binding motif
248151_at	At5g54270	3.6047	0	383.478	360.561	371.41	1387.95	1376.35	1256.56	Lhcb3 chlorophyll a/b binding protein (gb|AAD28773.1) ; supported by cDNA: gi_13926338_gb_AF372917.1_AF372917
262632_at	At1g06680	3.60292	0	521.824	457.754	410.496	1677.52	1661.75	1669.06	23 kDa polypeptide of oxygen-evolving comlex (OEC) identical to 23 kDa polypeptide of oxygen-evolving comlex (OEC) GB:CAA66785 GI:1769905 [Arabidopsis thaliana];supported by full-length cDNA: Ceres:33922.
246825_at	At5g26260	3.60013	0	77.3074	62.9645	74.151	303.224	235.595	233.131	putative protein various predicted proteins, Arabidopsis thaliana; supported by cDNA: gi_15293178_gb_AY051023.1_
254197_at	At4g24040	3.5941	0	119.753	103.491	98.9807	365.896	402.202	390.011	trehalase - like protein trehalase 1 GMTRE1, Glycine max, AF124148
265033_at	At1g61520	3.59042	0	529.488	471.592	500.685	1730.84	1853.89	1807.24	PSI type III chlorophyll a/b-binding protein, putative similar to PSI type III chlorophyll a/b-binding protein GI:430947 from [Arabidopsis thaliana];supported by full-length cDNA: Ceres:25124.
262235_at	At1g48350	3.58904	0	191.569	174.356	184.638	684.7	699.877	591.414	ribosomal protein L18, putative similar to ribosomal protein L18 GI:3980238 from [Thermotoga maritima]
263412_at	At2g28720	3.58744	0	26.4064	34.4232	36.4999	121.656	136.938	90.57	putative histone H2B ;supported by full-length cDNA: Ceres:14965.
261899_at	At1g80820	3.5816	0	42.3252	40.2161	35.9013	133.025	154.166	137.023	cinnamoyl CoA reductase, putative similar to cinnamoyl CoA reductase GB:AAF43141 GI:7239228 from [Populus tremuloides]; supported by full-length cDNA: Ceres: 32255.
249710_at	At5g35630	3.5759	0	362.026	316.709	278.474	1167.2	1135.39	1120.29	glutamate-ammonia ligase (EC 6.3.1.2) precursor, chloroplast (clone lambdaAtgsl1) (pir||S18600) ;supported by full-length cDNA: Ceres:4372.
262029_at	At1g35680	3.5715	0	172.919	171.663	191.707	614.225	703.284	597.845	50S ribosomal protein L21 chloroplast precursor (CL21) identical to GB:P51412 GI:1710424 from [Arabidopsis thaliana]; supported by cDNA: gi_16226898_gb_AF428363.1_AF428363
265920_s_at	At2g15120	3.56916	0	40.0642	34.7266	41.9083	144.995	125.964	145.559	unknown protein
261230_at	At1g20010	3.56398	0	47.4772	40.7039	41.5235	165.721	175.303	121.241	beta tubulin 1, putative similar to GB:AAD02498 from [Arabidopsis thaliana] (Plant Mol. Biol. 39 (1), 171-176 (1999)); supported by cDNA: gi_13605518_gb_AF361585.1_AF361585
264901_at	At1g23090	3.56378	0	17.4634	17.4095	18.0617	55.359	76.6044	56.6838	putative sulphate transporter protein strongly similar to GB:BAA75015, location of EST gb|W43788 and gb|N96564; supported by cDNA: gi_4579912_dbj_AB023423.1_AB023423
249742_at	At5g24490	3.55829	0	137.187	159.375	137.941	603.912	516.738	425.436	putative protein contains similarity to ribosomal protein 30S subunit; supported by cDNA: gi_13877770_gb_AF370148.1_AF370148
259979_at	At1g76600	3.55482	0	214.922	231.564	240.319	841.07	851.413	748.984	unknown protein ;supported by full-length cDNA: Ceres:29624.
265569_at	At2g05620	3.54432	0	140.87	117.131	139.912	458.987	514.763	436.583	unknown protein ;supported by full-length cDNA: Ceres:1618.
251503_at	At3g59140	3.53925	0	23.6661	21.6393	23.2668	62.8412	100.416	79.4367	ABC transporter-like protein putative multi resistance protein mrp - Arabidopsis thaliana, EMBL:ATMRPPROT
245006_at	psaB	3.53805	0	406.648	410.509	476.485	1271.75	1742.25	1562.97	PSI P700 apoprotein A2
248167_at	At5g54530	3.53686	0	26.8112	32.7527	31.1796	104.128	116.976	99.8433	putative protein similar to unknown protein (gb|AAF02153.1)
251996_at	At3g52840	3.51932	0	21.3473	21.1771	19.4825	70.0262	78.1388	70.0569	beta-galactosidase precursor - like protein beta-galactosidase precursor, Carica papaya, EMBL:AF064786; supported by cDNA: gi_13605856_gb_AF367327.1_AF367327
261053_at	At1g01320	3.51598	0	37.8802	35.202	33.7398	106.371	137.91	131.303	hypothetical protein predicted by genemark.hmm
248263_at	At5g53370	3.51079	0	114.913	97.1384	95.2364	352.98	343.721	382.122	pectinesterase ; supported by cDNA: gi_15293286_gb_AY051077.1_
257205_at	At3g16520	3.50912	0	152.335	123.904	136.368	485.533	511.047	451.309	putative glucosyltransferase similar to UDP-glucose glucosyltransferase GB:X77459 [Manihot esculenta], UDP-glycose:flavonoid glycosyltransferase GB:BAA36411 [Vigna mungo]
259385_at	At1g13470	3.5042	0	21.2632	19.9186	19.3218	71.9247	77.5385	62.5538	hypothetical protein predicted by genscan+
262212_at	At1g74890	3.49879	0	35.7491	34.5757	32.8103	142.044	120.175	98.6289	response regulator 7, putative similar to response regulator 7 GI:3953603 from [Arabidopsis thaliana]; supported by cDNA: gi_11870064_gb_AF305720.1_AF305720
265149_at	At1g51400	3.49713	0	336.09	263.757	339.9	1043.76	1083.16	1159.5	unknown protein ; supported by full-length cDNA: Ceres: 12055.
245087_at	At2g39830	3.49548	0	19.835	22.0189	21.7613	75.2174	70.2088	76.9392	hypothetical protein predicted by genscan
252116_at	At3g51510	3.49398	0	78.6732	63.0504	72.8981	256.355	255.456	238.072	putative protein ;supported by full-length cDNA: Ceres:10009.
259976_at	At1g76560	3.48688	0	39.0164	34.7104	35.0285	140.03	126.211	112.976	hypothetical protein ;supported by full-length cDNA: Ceres:147838.
267093_at	At2g38170	3.48536	0	64.9679	58.8867	50.1644	197.586	215.343	193.589	high affinity Ca2+ antiporter identical to GB:U57411, except a possible frameshift at base 58008. Sequence has been confirmed with 5 sequencing reads.; supported by cDNA: gi_13937168_gb_AF372938.1_AF372938
264348_at	At1g12110	3.4787	0	149.619	183.473	195.313	581.683	616.484	639.995	putative NPK1-related protein kinase 2 similar to nitrate chlorate transporter GB:Q05085 from (Arabidopsis thaliana); supported by cDNA: gi_166667_gb_L10357.1_ATHCHL1A
259896_at	At1g71500	3.47853	0	106.64	69.4831	99.3506	361.525	322.93	273.788	unknown protein ;supported by full-length cDNA: Ceres:33022.
262780_at	At1g13090	3.4751	0	19.3847	18.2399	18.2321	62.9421	72.0811	59.0846	putative cytochrome P450 monooxygenase strong similarity to gb|X97864 cytochrome P450 from Arabidopsis thaliana and is a member of the PF|00067 Cytochrome P450 family. ESTs gb|N65665, gb|T14112, gb|T76255, gb|T20906 and gb|AI100027 come from this gene;supported by full-length cDNA: Ceres:35385
261931_at	At1g22430	3.46933	0	48.6725	48.8538	51.6461	172.774	167.61	177.144	alcohol dehydrogenase ADH, putative similar to alcohol dehydrogenase ADH GI:7705214 from [Lycopersicon esculentum]
267077_at	At2g40970	3.46604	0	168.538	148.043	167.622	517.722	592.811	567.732	unknown protein similar to cytoskeletal protein gb U62741 ATU62741
254431_at	At4g20840	3.45435	0	14.1587	20.3126	18.6205	58.4224	69.0519	55.9235	reticuline oxidase - like protein reticuline oxidase precursor, Eschscholzia californica, PIR:A41533
247047_at	At5g66650	3.44926	0	41.6417	40.3131	40.9464	162.834	129.688	131.396	putative protein contains similarity to unknown protein (gb AAC17084.1); supported by cDNA: gi_14596230_gb_AY042903.1_
265480_at	At2g15970	3.44292	0	280.643	285.835	320.239	976.066	1047.77	1029.06	similar to cold acclimation protein WCOR413 [Triticum aestivum] ;supported by full-length cDNA: Ceres:7835.
250190_at	At5g14320	3.44127	0	237.537	215.269	225.871	775.143	817.381	742.985	ribosomal protein precursor - like ribosomal protein S13 precursor, chloroplast Arabidopsis thaliana, PIR:S59594; supported by cDNA: gi_14517396_gb_AY039533.1_
247282_at	At5g64240	3.44099	0	30.3216	25.18	24.5877	102.341	92.2635	80.982	putative protein strong similarity to unknown protein (gb|AAD11574.1);supported by full-length cDNA: Ceres:29895.
259707_at	At1g77490	3.42911	0	33.0787	35.7733	32.8936	122.386	129.182	97.3286	thylakoid-bound ascorbate peroxidase identical to thylakoid-bound ascorbate peroxidase GB:CAA67426 [Arabidopsis thaliana];supported by full-length cDNA: Ceres:157034.
266483_at	At2g47910	3.42361	0	39.6444	28.7718	30.7765	111.941	121.798	105.858	unknown protein ;supported by full-length cDNA: Ceres:10341.
258618_at	At3g02885	3.42086	0	191.756	185.586	200.143	571.44	725.94	678.115	Expressed protein ; supported by cDNA: gi_1289319_gb_U53221.1_ATU53221
266309_at	At2g27140	3.41808	0	28.1367	29.9287	25.6791	105.84	100.505	79.9002	unknown protein ;supported by full-length cDNA: Ceres:30446.
267076_at	At2g41090	3.41084	0	34.5459	37.5738	35.0885	129.821	113.203	122.646	calcium binding protein (CaBP-22) identical to GB:Z12136;supported by full-length cDNA: Ceres:123659.
257190_at	At3g13120	3.40657	0	323.203	289.268	294.443	1061.79	1060.87	966.805	30S ribosomal protein S10, putative similar to 30S ribosomal protein S10 GB:P02364 [Escherichia coli] (est matches suggest the N-terminal extension);supported by full-length cDNA: Ceres:23372.
246270_at	At4g36500	3.39883	0	23.2207	30.2361	29.5681	98.0288	106.778	77.3808	putative protein
246597_at	At5g14760	3.39767	0	32.7612	38.1925	35.1457	112.138	120.922	127.431	L-aspartate oxidase -like protein L-aspartate oxidase, Pseudomonas aeruginosa, PIR:T46863; supported by cDNA: gi_15010649_gb_AY045626.1_
248287_at	At5g52970	3.39692	0	38.862	36.3513	36.226	134.008	133.14	111.402	putative protein similar to unknown protein (pir |S77462); supported by cDNA: gi_15081647_gb_AY048216.1_
254910_at	At4g11175	3.39689	0	65.8574	68.8538	71.467	225.143	251.91	223.311	translation initiation factor IF-1, putative similar to translation initiation factor IF-1 GI:124198 from [Spinacia oleracea]
255623_at	At4g01310	3.39395	0	147.265	143.068	154.146	514.911	543.121	450.506	putative L5 ribosomal protein ;supported by full-length cDNA: Ceres:22919.
265475_at	At2g15620	3.38908	0	227.996	227.224	224.824	778.614	741.973	784.139	ferredoxin--nitrite reductase ; supported by cDNA: gi_15010613_gb_AY045608.1_
264963_at	At1g60600	3.38818	0	23.2502	19.1729	23.683	77.5358	78.3576	68.0857	hypothetical protein predicted by genemark.hmm
261488_at	At1g14345	3.3874	0	79.2194	74.9109	77.2409	280.924	273.674	229.15	Expressed protein ; supported by full-length cDNA: Ceres: 19170.
264885_s_at	At1g61180	3.38474	0	23.4906	26.5835	30.9771	82.2105	94.1656	97.9609	NBS/LRR disease resistance protein, putative similar to NBS/LRR disease resistance protein GI:3309619 from [Arabidopsis thaliana]; supported by cDNA: gi_15450875_gb_AY054518.1_
250633_at	At5g07460	3.38298	0	98.9174	100.194	114.029	333.028	394.111	332.208	peptide methionine sulfoxide reductase-like protein peptide methionine sulfoxide reductase (msr) - Arabidopsis thalina, EMBL:AJ133753
265494_at	At2g15680	3.37925	0	21.5208	20.3809	21.5612	76.6126	68.7298	69.1146	putative calmodulin-like protein
264436_at	At1g10370	3.37862	0	96.1343	85.5182	84.7257	274.288	315.787	309.917	putative glutathione S-transferase TSI-1 similar to glutathione S-transferase TSI-1 (gi|2190992); similar to ESTs gb|R29860, emb|Z29757, and emb|Z29758; supported by cDNA: gi_11096015_gb_AF288191.1_AF288191
255719_at	At1g32080	3.37167	0	27.8187	20.7198	21.8965	79.6574	84.9406	72.8856	unknown protein ;supported by full-length cDNA: Ceres:37302.
266481_at	At2g31070	3.35959	0	24.0689	21.1718	17.9734	65.9296	71.6812	74.7624	unknown protein ; supported by cDNA: gi_16649150_gb_AY059945.1_
261695_at	At1g08520	3.35712	0	82.1553	93.613	94.0837	276.784	320.356	308.787	Mg-chelatase, putative similar to Mg-chelatase GB:AF014399 GI:2318116 from [Pisum sativum]; supported by cDNA: gi_16649072_gb_AY059906.1_
261311_at	At1g05770	3.35587	0	26.0685	28.1567	22.4418	86.0139	97.4271	73.8438	disease resistance protein RTM1, putative similar to GB:AAF14583 from [Arabidopsis thaliana] (Proc. Natl. Acad. Sci. U.S.A. 97 (1), 489-494 (2000))
266225_at	At2g28900	3.3548	0	199.83	183.945	224.524	612.835	807.384	620.505	putative membrane channel protein ;supported by full-length cDNA: Ceres:10159.
253302_at	At4g33660	3.35363	0	49.8695	38.4052	41.7405	126.709	154.724	154.59	Expressed protein ; supported by full-length cDNA: Ceres: 109432.
254020_at	At4g25700	3.3519	0	53.3839	54.1943	51.8494	181.196	185.744	167.445	beta-carotene hydroxylase ; supported by cDNA: gi_9230269_gb_AF125576.1_AF125576
267376_at	At2g26330	3.3505	0	36.3227	40.4554	39.4457	123.33	146.418	119.66	putative receptor-like protein kinase, ERECTA identical to GB:U47029 and GB:D83257; contains a protein kinase domain profile (PDOC00100); contains LRR Leucine Rich Repeat domains; supported by cDNA: gi_14334873_gb_AY035110.1_
264635_at	At1g65500	3.34842	0	141.556	153.853	156.069	515.357	524.165	472.216	unknown protein ;supported by full-length cDNA: Ceres:25136.
257225_s_at	At3g27850	3.34742	0	344.265	389.569	406.597	1228.55	1311.42	1277.53	50S ribosomal protein L12-C identical to ribosomal protein L12 GB:X68046 [Arabidopsis thaliana] (J. Biol. Chem. 269 (10), 7330-7336 (1994));supported by full-length cDNA: Ceres:32422.
256098_at	At1g13700	3.34691	0	26.9747	32.1103	32.9971	98.3079	110.202	99.6804	unknown protein similar to 6-phosphogluconolactonase-like protein GI:10177902 from [Arabidopsis thaliana]
256969_at	At3g21080	3.34339	0	25.8798	18.5069	22.3686	76.5137	69.4908	77.1847	unknown protein
260023_at	At1g30040	3.34046	0	334.15	306.426	262.786	1003.64	998.908	1015.1	unknown protein
257831_at	At3g26710	3.33647	0	122.735	116.546	118.866	412.009	409.221	373.717	unknown protein ;supported by full-length cDNA: Ceres:32010.
252853_at	At4g39710	3.33201	0	17.147	25.0805	20.1685	68.0733	77.9557	61.8753	hypothetical protein ; supported by cDNA: gi_15529203_gb_AY052226.1_
265073_at	At1g55480	3.3299	0	45.1459	48.1216	48.3476	163.906	171.944	135.714	unknown protein similar to putative tyrosine phosphatase GB:AAF81798 GI:8926334 from [Oryza sativa];supported by full-length cDNA: Ceres:8301.
247444_at	At5g62630	3.32228	0	44.6387	44.3091	46.3476	126.258	168.54	154.691	putative protein strong similarity to unknown protein (gb|AAD55298.1); supported by cDNA: gi_14423505_gb_AF386990.1_AF386990
250565_at	At5g08000	3.31812	0	131.97	119.81	124.718	422.237	435.75	391.278	putative protein various predicted proteins, Arabidopsis thaliana; supported by full-length cDNA: Ceres: 33347.
246339_at	At3g44890	3.31727	0	105.73	130.367	137.209	400.571	461.01	376.775	RP19 gene for chloroplast ribosomal protein CL9 ;supported by full-length cDNA: Ceres:13554.
246114_at	At5g20250	3.31611	0	225.869	269.152	214.508	949.675	675.509	727.689	seed imbitition protein-like seed imbitition protein Sip1 - Hordeum vulgare, EMBL:M77475
260769_at	At1g49010	3.31508	0	28.9923	22.2011	28.3714	89.5929	86.706	87.4645	Expressed protein ; supported by full-length cDNA: Ceres: 29302.
254372_at	At4g21620	3.3104	0	329.692	288.683	369.788	1105.76	1205.38	960.078	putative protein predicted proteins, Arabidopsis thaliana;supported by full-length cDNA: Ceres:17600.
265872_at	At2g01670	3.30703	0	152.902	187.521	164.715	672.515	473.54	524.453	unknown protein ;supported by full-length cDNA: Ceres:8247.
244976_at	petB	3.30268	0	258.026	216.911	249.501	830.314	778.395	783.877	cytochrome B6
257311_at	At3g26570	3.30016	0	164.766	150.614	150.697	475.546	548.295	514.286	phosphate transporter, putative contains Pfam profile: PF01384 phosphate transporter family
262172_at	At1g74970	3.29947	0	115.905	102.169	104.039	354.8	373.538	334.465	ribosomal protein S9, putative similar to ribosomal protein S9 GI:5456946 from [Arabidopsis thaliana]; supported by full-length cDNA: Ceres: 250383.
266285_at	At2g29180	3.29562	0	56.0979	48.5447	56.0254	191.229	177.762	160.51	unknown protein
263736_at	At1g60000	3.29547	0	158.87	151.378	148.288	500.147	564.066	446.879	nucleic acid-binding protein, putative similar to nucleic acid-binding protein GI:168525 from [Zea mays];supported by full-length cDNA: Ceres:41722.
252891_at	At4g39410	3.28903	0	31.7905	26.3838	32.9376	109.771	87.6695	102.229	putative WRKY DNA-binding protein DNA-binding protein ABF1, Avena fatua, PIR2:S61413; supported by cDNA: gi_15991729_gb_AF421153.1_AF421153
254314_at	At4g22470	3.28898	0	17.2976	23.5911	17.4245	59.3813	66.8243	65.5856	extensin - like protein hybrid proline-rich protein, Zea mays, PIR2:JQ1663
253806_at	At4g28270	3.28547	0	100.656	100.189	85.4836	322.74	334.497	283.488	putative protein Arabidopsis thaliana RMA1 mRNA, PID:d1029538
260758_at	At1g48930	3.28527	0	22.6724	26.3977	25.0304	85.5598	82.7179	75.1621	endo-beta-1,4-glucanase, putative similar to endo-beta-1,4-glucanase GI:4972236 from [Fragaria ananassa]
257800_at	At3g15900	3.28278	0	29.579	26.3545	27.7047	85.5354	99.5632	89.4675	unknown protein ;supported by full-length cDNA: Ceres:17962.
255622_at	At4g01070	3.28182	0	73.5178	69.2633	87.3812	232.779	264.447	258.126	putative flavonol glucosyltransferase similar to Manihot esculenta flavonol 3-O-glucosyltransferase 5, GenBank accession number Q40287;supported by full-length cDNA: Ceres:1204.
245048_at	matK	3.28026	0	101.043	121.744	173.574	422.182	495.55	382.437	orf within trnK intron orf within trnK intron
260362_at	At1g70530	3.27028	0	92.3744	101.893	102.87	300.422	348.823	322.476	putative protein kinase similar to C-terminal region of s-receptor kinase precursor GB:JQ1677 [Brassica napus]; Pfam HMM hit: Eukaryotic protein kinase domain
248763_at	At5g47550	3.26625	0	148.053	138.697	202.25	500.768	595.691	500.737	putative protein similar to unknown protein (pir||H71431);supported by full-length cDNA: Ceres:31680.
264653_at	At1g08980	3.25869	0	68.9414	58.9551	68.3398	215.271	221.537	202.666	unknown protein Contains similarity to Rhodococcus amidase (gb|D16207). ESTs gb|T20504,gb|H36650,gb|N97423,gb|H36595 come from this gene; supported by cDNA: gi_14335037_gb_AY037198.1_
263179_at	At1g05710	3.25816	0	168.025	135.876	156.538	496.554	517.763	485.865	unknown protein similar to unknown protein GB:AAD24850;supported by full-length cDNA: Ceres:3900.
264435_at	At1g10360	3.25518	0	23.2826	20.2736	23.1511	80.7309	68.4065	68.0071	putative glutathione S-transferase TSI-1 similar to glutathione S-transferase (sp|Q03666|GTX4_TOBAC); similar to EST gb|H36275; supported by cDNA: gi_11096013_gb_AF288190.1_AF288190
251705_at	At3g56400	3.25109	0	50.7779	57.3318	62.8325	205.226	182.424	168.099	DNA-binding protein-like DNA-binding protein 4 WRKY4 - Nicotiana tabacum, EMBL:AF193771;supported by full-length cDNA: Ceres:34847.
267384_at	At2g44370	3.25006	0	23.4336	20.7058	23.6778	67.3463	78.0232	75.0408	unknown protein highly similar to GP|2435515|AF024504
248798_at	At5g47190	3.24841	0	85.3724	67.2369	70.1136	261.499	264.934	197.062	putative protein contains similarity to plastid ribosomal protein L19;supported by full-length cDNA: Ceres:30034.
251008_at	At5g02710	3.24061	0	28.7963	30.9955	33.4958	98.8334	114.023	89.452	putative protein ;supported by full-length cDNA: Ceres:158771.
249862_at	At5g22920	3.23625	0	331.694	301.227	271.797	1051.87	927.386	948.636	PGPD14 protein ;supported by full-length cDNA: Ceres:41666.
255904_at	At1g17860	3.22834	0	274.37	216.479	246.464	777.186	828.708	774.406	lemir (miraculin), putative similar to lemir (miraculin) GI:2654440 from [Lycopersicon esculentum]; supported by cDNA: gi_12083239_gb_AF332416.1_AF332416
262456_at	At1g11260	3.22396	0	91.4535	107.11	98.15	356.5	337.149	262.943	glucose transporter almost identical to glucose transporter GB:P23586 from [Arabidopsis thaliana]; supported by full-length cDNA: Ceres: 33727.
267088_at	At2g38140	3.21828	0	120.141	112.846	134.378	373.362	453.768	355.154	30S ribosomal protein S31 ;supported by full-length cDNA: Ceres:4723.
263831_at	At2g40300	3.20903	0	44.3848	61.0508	56.4745	174.321	173.427	171.826	putative ferritin
251941_at	At3g53470	3.20773	0	37.4786	31.6485	31.2882	113.738	107.785	100.582	putative protein ribosomal protein S25, cytosolic, Arabidopsis thaliana, PIR:T08568
262503_at	At1g21670	3.19865	0	28.7978	30.4602	28.5168	93.4555	100.564	86.7414	hypothetical protein predicted by genscan; supported by cDNA: gi_14334811_gb_AY035079.1_
252220_at	At3g49940	3.19327	0	231.867	225.469	188.396	704.412	711.151	646.431	putative protein hypothetical protein - Arabidopsis thaliana, EMBL:CAB38293;supported by full-length cDNA: Ceres:17840.
257610_at	At3g13810	3.19065	0	35.5386	35.1267	36.8642	103.988	125.613	113.488	zinc finger protein, putative similar to finger protein pcp1 GB:S48856 from [Solanum tuberosum]; supported by cDNA: gi_13605632_gb_AF361797.1_AF361797
265247_at	At2g43030	3.1903	0	236.596	269.705	269.203	870.996	898.703	704.388	50S ribosomal protein L3 ;supported by full-length cDNA: Ceres:142861.
250149_at	At5g14700	3.18928	0	28.0801	22.74	20.7065	75.4982	79.8139	72.8061	cinnamoyl CoA reductase - like protein cinnamoyl CoA reductase, Populus tremuloides, EMBL:AF217958;supported by full-length cDNA: Ceres:17229.
255567_at	At4g01150	3.18335	0	384	350.187	410.765	1272.77	1239.35	1132.66	hypothetical protein ; supported by cDNA: gi_14488087_gb_AF389292.1_AF389292
246294_at	At3g56910	3.18332	0	227.179	237.377	265.512	798.634	873.755	651.648	ribosomal protein, chloroplast ribosomal protein PsCL18 precursor, chloroplast - Pisum sativum, PIR:R5PM18; supported by cDNA: gi_14596188_gb_AY042882.1_
245305_at	At4g17215	3.17637	0	23.3218	17.3682	24.7776	68.5512	73.2873	66.1105	Expressed protein ; supported by full-length cDNA: Ceres: 94923.
248277_at	At5g52860	3.17496	0	45.1139	33.5612	31.4584	109.856	123.935	115.878	ABC transporter-like protein
264845_at	At1g03675	3.17417	0	118.65	99.4188	107.446	330.42	368.968	333.851	putative thioredoxin-m similar to thioredoxin m-type precursor; similar to ESTs gb|T13714, gb|H76398, gb|N37762, gb|AA042639, gb|T21104, emb|Z30901; supported by cDNA: gi_6539607_gb_AF095749.1_AF095749
261099_at	At1g62980	3.17397	0	41.4	32.2798	31.4436	104.665	115.95	113.044	expansin At-EXP6, putative similar to GB:AAB38072 from [Arabidopsis thaliana] (Proc. Natl. Acad. Sci. U.S.A. 92 (20), 9245-9249 (1995))
251900_at	At3g54430	3.17186	0	23.3237	22.9762	23.421	73.7237	85.3907	62.0303	putative protein lateral root primordia (LRP1) - Arabidopsis thaliana, EMBL:AT24702; supported by cDNA: gi_15450614_gb_AY052675.1_
255595_at	At4g01700	3.16777	0	26.7727	27.2871	21.7494	76.4756	92.6448	71.0256	putative chitinase similar to peanut type II chitinase, GenBank accession number X82329, E.C. 3.2.1.14
255850_at	At2g33450	3.16192	0	157.376	188.628	209.627	613.875	605.168	537.817	putative chloroplast 50S ribosomal protein L28 ;supported by full-length cDNA: Ceres:31633.
264270_at	At1g60260	3.16156	0	23.9607	21.2913	23.6652	73.8191	73.2688	70.798	beta-glucosidase, putative similar to beta-glucosidase GI:5030906 from [Polygonum tinctorium]
259364_at	At1g13260	3.16065	0	77.9162	79.2527	86.758	250.999	269.526	250.443	DNA-binding protein RAV1 identical to RAV1 GI:3868857 from [Arabidopsis thaliana]; supported by cDNA: gi_3868856_dbj_AB013886.1_AB013886
260542_at	At2g43560	3.15822	0	67.8841	70.2415	73.3901	231.256	246.766	189.991	putative FKBP type peptidyl-prolyl cis-trans isomerase
263846_at	At2g36990	3.15545	0	31.861	35.7164	32.4385	105.901	114.531	95.1631	putative RNA polymerase sigma-70 factor ; supported by cDNA: gi_7209639_dbj_AB029916.1_AB029916
245877_at	At1g26220	3.15471	0	21.0478	21.7654	22.2105	66.1325	70.7604	68.2383	unknown protein
248684_at	At5g48485	3.15039	0	700.714	790.919	836.641	2193.53	2729.35	2412.1	Expressed protein ; supported by full-length cDNA: Ceres: 13962.
257297_at	At3g28040	3.14724	0	50.2756	47.1857	47.6009	137.012	154.951	164.583	unknown protein contains Pfam profiles: PF00560 leucine rich repeat, PF00069 eukaryotic protein kinase domain
249741_at	At5g24470	3.14568	0	54.6544	52.9064	58.0144	191.077	197.157	132.612	putative protein contains similarity to two-component response regulator protein; supported by cDNA: gi_10281005_dbj_AB046955.1_AB046955
250801_at	At5g04960	3.1425	0	21.3621	20.5933	20.0114	69.6176	69.4091	55.7039	pectinesterase
256525_at	At1g66180	3.13436	0	124.631	139.005	126.811	486.179	389.655	347.966	unknown protein ;supported by full-length cDNA: Ceres:99625.
245198_at	At1g67700	3.13366	0	74.8987	68.991	67.0944	236.719	228.324	196.109	Expressed protein ; supported by full-length cDNA: Ceres: 19973.
257966_at	At3g19800	3.13301	0	46.4112	39.1059	48.4937	139.283	137.62	142.954	unknown protein ;supported by full-length cDNA: Ceres:41112.
262609_at	At1g13930	3.12843	0	226.693	265.656	331.968	764.673	1082.16	731.983	unknown protein ;supported by full-length cDNA: Ceres:1505.
256468_at	At1g32550	3.12432	0	77.0621	59.7794	62.7305	218.777	218.476	186.273	ferredoxin, putative similar to GB:D90912 from [Synechocystis sp. PCC6803]
256020_at	At1g58290	3.11833	0	61.0304	63.8766	74.2562	210.649	208.386	202.022	glutamyl-tRNA reductase, putative similar to glutamyl-tRNA reductase GI:1694925 from [Cucumis sativus]
256217_at	At1g56320	3.1181	0	42.399	37.9199	41.3415	106.157	149.526	123.666	hypothetical protein predicted by genemark.hmm
260916_at	At1g02475	3.11506	0	90.3063	77.7277	81.7862	253.032	269.663	255.509	predicted protein ; supported by cDNA: gi_13878058_gb_AF370292.1_AF370292
245172_at	At2g47540	3.11024	0	20.2649	17.7604	17.1726	58.6277	60.0446	53.0063	hypothetical protein predicted by genscan and genefinder
247693_at	At5g59730	3.10817	0	36.3435	35.4511	36.8741	93.6428	131.626	112.492	putative protein leucine zipper-containing protein, Lycopersicon esculentum, PIR:S21495; supported by cDNA: gi_14334437_gb_AY034910.1_
247354_at	At5g63590	3.10688	0	27.0577	29.4823	29.5023	65.6986	103.428	98.1968	flavonol synthase ;supported by full-length cDNA: Ceres:21505.
249996_at	At5g18600	3.10338	0	25.8766	25.2817	20.6292	99.8092	66.6727	56.3018	glutaredoxin -like protein glutaredoxin, castor bean, PIR:S54825;supported by full-length cDNA: Ceres:92720.
254447_at	At4g20860	3.09343	0	44.6468	37.7675	40.1662	128.672	125.707	124.815	berberine bridge enzyme - like protein ; supported by cDNA: gi_14194126_gb_AF367269.1_AF367269
260969_at	At1g12240	3.09322	0	27.3424	29.9908	36.2075	106.912	93.6698	88.76	beta-fructosidase identical to beta-fructosidase GI:1871503 from [Arabidopsis thaliana]; supported by cDNA: gi_15028118_gb_AY046009.1_
261577_at	At1g01080	3.09282	0	55.2027	50.6846	52.5533	180.512	165.255	144.261	ribonucleoprotein, putative similar to 33 KDA RIBONUCLEOPROTEIN GB:P19684 from [Nicotiana sylvestris];supported by full-length cDNA: Ceres:21739.
249331_at	At5g40950	3.08936	0	80.7064	106.132	103.231	300.482	332.975	262.673	50S ribosomal protein L27 ;supported by full-length cDNA: Ceres:152076.
248622_at	At5g49360	3.08849	0	69.1217	83.4091	76.7924	299.275	204.05	204.937	xylosidase
267053_s_at	At2g38390	3.08659	0	381.591	539.223	542.876	1301.48	1710.72	1505.61	peroxidase
246387_at	At1g77400	3.08475	0	18.983	22.0822	22.6044	63.2466	73.0663	60.0918	hypothetical protein predicted by genscan+
245806_at	At1g45474	3.08437	0	83.2527	71.9456	74.684	237.451	245.011	226.579	light-harvesting complex protein similar to light-harvesting complex protein GI:22752 from [Pinus sylvestris];supported by full-length cDNA: Ceres:41745.
266989_at	At2g39330	3.08406	0	31.458	35.1224	36.6873	98.7704	127.158	92.5557	putative myrosinase-binding protein ;supported by full-length cDNA: Ceres:39069.
253332_at	At4g33420	3.08399	0	22.1308	27.0037	23.7601	80.5188	77.7302	66.5571	peroxidase ATP17a -like protein peroxidase ATP17a -A.thaliana,PID:e252638;supported by full-length cDNA: Ceres:32346.
260673_at	At1g19330	3.08376	0	196.207	162.356	154.159	551.188	512.159	517.764	unknown protein ; supported by full-length cDNA: Ceres: 4026.
249917_at	At5g22460	3.0831	0	130.265	151.96	175.021	422.612	509.476	477.646	putative protein strong similarity to unknown protein (gb|AAF31728.1); supported by cDNA: gi_15292740_gb_AY050804.1_
259507_at	At1g43910	3.08042	0	72.4623	68.1302	65.8098	220.284	232.019	183.502	unknown protein
253414_at	At4g33050	3.07786	0	27.3384	24.0498	24.3606	73.3937	88.5931	71.1577	putative protein
247529_at	At5g61520	3.0758	0	35.3522	32.8405	35.3416	108.163	108.734	101.554	monosaccharide transporter STP3
266643_s_at	At2g29730	3.07109	0	47.5926	38.2699	41.7305	124.917	137.233	129.699	putative flavonol 3-O-glucosyltransferase ;supported by full-length cDNA: Ceres:29796.
267380_at	At2g26170	3.06629	0	58.627	73.2869	79.7187	219.059	239.714	190.154	putative thromboxane-A synthase ; supported by cDNA: gi_15810029_gb_AY054283.1_
258809_at	At3g04070	3.06591	0	91.785	128.446	125.051	377.845	347.265	333.492	NAM-like protein (no apical meristem) similar to NAM GB:CAA63101 [Petunia x hybrida]
264959_at	At1g77090	3.06024	0	69.4813	58.163	68.8326	193.355	202.316	205.596	hypothetical protein predicted by genemark.hmm; supported by cDNA: gi_13926194_gb_AF370571.1_AF370571
255842_at	At2g33530	3.05521	0	120.691	110.42	121.174	317.661	377.015	381.63	putative serine carboxypeptidase II
265111_at	At1g62510	3.05401	0	29.6534	42.108	38.2647	103.113	109.824	123.084	similar to 14KD proline-rich protein DC2.15 precursor (sp|P14009); similar to ESTs emb|Z17709 and emb|Z47685 similar to hybrid proline-rich protein GB:CAA59472 GI:4454097 from [Catharanthus roseus]
267157_at	At2g37630	3.05014	0	123.378	108.701	121.887	375.104	334.836	369.706	putative MYB family transcription factor ; supported by cDNA: gi_5823324_gb_AF175996.1_AF175996
247819_at	At5g58350	3.04404	0	85.3242	83.7553	86.1964	275.866	261.136	240.067	MAP kinase ; supported by cDNA: gi_14532571_gb_AY039910.1_
256753_at	At3g27160	3.03679	0	106.615	90.0541	104.609	327.625	322.215	265.078	unknown protein contains Pfam profile: PF01165 ribosomal protein S21; supported by cDNA: gi_14532553_gb_AY039901.1_
261572_at	At1g01170	3.03619	0	196.995	282.119	316.3	804.336	812.752	797.938	unknown protein
262682_at	At1g75900	3.03597	0	21.4045	27.1315	26.9932	71.7231	93.628	63.9536	anter-specific proline-rich -like protein (APG-like) similar to anter-specific proline-rich protein (APG) SP:P40602 [Arabidopsis thaliana (Mouse-ear cress)]; supported by cDNA: gi_15054385_gb_AY028611.1_
259544_at	At1g20620	3.0351	0	641.799	799.454	723.173	2351.88	2110.58	2106.79	hypothetical protein ; supported by full-length cDNA: Ceres: 35868.
267555_at	At2g32765	3.03434	0	53.3457	53.0734	60.5305	177.3	189.099	140.182	Expressed protein ; supported by full-length cDNA: Ceres: 30472.
245901_at	At5g11060	3.02975	0	51.7598	46.1835	50.27	159.174	138.107	151.769	HOMEOBOX PROTEIN KNOTTED-1 LIKE 4 (KNAT4)
264100_at	At1g78970	3.02665	0	29.3749	27.6081	28.2072	91.5859	80.8867	85.3682	lupeol synthase identical to lupeol synthase GI:1762150 from [Arabidopsis thaliana]; supported by cDNA: gi_15450512_gb_AY052358.1_
244968_at	rpl33	3.02443	0	125.232	157.429	192.898	473.63	515.524	449.139	ribosomal protein L33
262133_at	At1g78000	3.02422	0	48.6499	41.99	44.5358	131.382	159.861	117.558	high affinity sulphate transporter, putative similar to high affinity sulphate transporter GI:1217966 from [Hordeum vulgare]; supported by cDNA: gi_14245726_dbj_AB042322.2_AB042322
261562_at	At1g01750	3.02422	0	43.7875	35.8738	37.2132	121.751	115.897	115.806	actin depolymerizing factor, putative similar to actin depolymerizing factor 4 GB:AAD09110 GI:4185511 from [Arabidopsis thaliana];supported by full-length cDNA: Ceres:545.
257773_at	At3g29185	3.02289	0	75.9401	68.3134	76.5163	229.53	219.28	218.553	hypothetical protein predicted by genemark.hmm
258038_at	At3g21260	3.01745	0	25.2078	21.7016	20.2175	68.0128	65.8131	68.7259	unknown protein ;supported by full-length cDNA: Ceres:260109.
259875_s_at	At1g76690	3.01253	0	181.36	168.551	163.841	500.023	632.496	415.175	12-oxophytodienoate reductase (OPR2) identical to 12-oxophytodienoate reductase OPR2 GB:AAC78441 [Arabidopsis thaliana]
254132_at	At4g24660	3.01158	0	40.8541	52.1094	43.6039	149.36	130.335	131.588	putative protein hypothetical protein T8K22.16, Arabidopsis thalianachromosome II BAC T8K22, PATX:G3184285; supported by cDNA: gi_16612294_gb_AF439841.1_AF439841
260106_at	At1g35420	3.011	0	55.4554	53.4191	60.3678	169.47	176.471	163.647	unknown protein ;supported by full-length cDNA: Ceres:151718.
251810_at	At3g55250	2.99404	0	66.7323	61.4298	63.9754	209.255	210.136	155.877	putative protein predicted pectate-lyase, Arabidopsis thaliana, PIR:T06728
254460_at	At4g21210	2.99346	0	34.656	27.3939	27.8596	94.3394	91.9866	82.8144	putative protein sigma70 operon, Staphylococcus aureus, PATCHX:D1020251
252318_at	At3g48730	2.99249	0	222.105	204.105	189.672	623.06	620.048	599.911	glutamate-1-semialdehyde aminotransferase
266425_at	At2g41300	2.98988	0	29.9426	37.407	32.1182	100.644	94.414	102.339	putative strictosidine synthase
247131_at	At5g66190	2.98864	0	169.323	217.531	251.917	620.737	656.651	631.669	ferredoxin-NADP+ reductase
252377_at	At3g47960	2.98612	0	35.4509	43.9745	41.448	104.542	130.476	125.924	putative peptide transporter peptide transporter (ptr1), Hordeum vulgare, AF023472; supported by cDNA: gi_13877878_gb_AF370202.1_AF370202
257939_at	At3g19930	2.98583	0	88.9326	81.864	72.5369	247.764	237.764	241.024	monosaccharide transport protein, STP4 identical to GB:S25009 from [Arabidopsis thaliana]; supported by cDNA: gi_13605905_gb_AF367352.1_AF367352
250668_at	At5g07020	2.97418	0	56.719	50.152	52.4515	142.521	175.054	156.278	unknown protein ; supported by full-length cDNA: Ceres: 17482.
245725_at	At1g73370	2.9729	0	27.2717	30.0237	28.6477	92.8464	91.5563	71.0974	sucrose synthase, putative similar to sucrose synthase GI:4468151 from [Craterostigma plantagineum]
267012_at	At2g39220	2.97235	0	85.9517	77.4844	79.1812	234.811	258.658	227.675	similar to latex allergen from Hevea brasiliensis
251969_at	At3g53130	2.96709	0	40.5015	47.602	50.9808	126.755	153.339	132.581	Cytochrom P450 -like protein CYTOCHROME P450 97B2, Glycine max., gb:O48921
245023_at	psbI	2.96651	0	80.9582	54.8961	99.0152	243.456	281.185	172.101	PSII I protein
259040_at	At3g09270	2.96606	0	28.935	33.5001	35.0126	72.5934	103.989	112.453	putative glutathione transferase similar to glutathione transferase GB:CAA71784 [Glycine max];supported by full-length cDNA: Ceres:21546.
259880_at	At1g76730	2.96587	0	61.921	60.2236	63.395	181.667	189.757	178.863	hypothetical protein similar to hypothetical proteins: GB:BAA79068 [Aeropyrum pernix], GB:AAB84710 [Methanobacterium thermoautotrophicum];supported by full-length cDNA: Ceres:33304.
258923_at	At3g10450	2.95666	0	129.624	154.593	153.639	420.892	425.784	447.916	putative glucose acyltransferase similar to glucose acyltransferase GB:AAD01263 [Solanum berthaultii]; also similar to serine carboxypeptidase I GB:P37890 [Oryza sativa]; supported by full-length cDNA: Ceres: 94163.
258456_at	At3g22420	2.95576	0	53.135	69.1348	71.002	185.283	192.531	193.451	putative protein kinase similar to mitogen activated protein kinase kinase GB:AAC32599 from [Oryza sativa];supported by full-length cDNA: Ceres:263816.
245368_at	At4g15510	2.95521	0	18.8988	20.0068	21.1654	52.9757	65.7766	58.7699	hypothetical protein ; supported by full-length cDNA: Ceres: 12451.
257756_at	At3g18680	2.95502	0	85.9174	85.957	86.4417	257.871	264.008	241.449	uridylate kinase, putative similar to UMP-kinase GB:CAB38122 from [Lactococcus lactis]; supported by cDNA: gi_15292788_gb_AY050828.1_
247109_at	At5g65870	2.95191	0	61.7488	85.3221	81.5414	197.483	254.723	222.638	putative protein similar to unknown protein (emb CAB66916.1);supported by full-length cDNA: Ceres:9323.
246203_at	At4g36610	2.94939	0	37.4953	39.299	38.6339	94.346	122.252	123.845	putative protein ; supported by full-length cDNA: Ceres: 38141.
245463_at	At4g17030	2.94902	0	38.0102	34.1877	44.1399	112.019	101.311	129.752	allergen like protein
259735_at	At1g64405	2.94747	0	36.8061	37.0235	44.3957	106.084	123.371	119.01	Expressed protein ; supported by full-length cDNA: Ceres: 262193.
252430_at	At3g47470	2.94454	0	612.43	602.381	618.665	1787.3	1799.43	1812.01	CHLOROPHYLL A-B BINDING PROTEIN 4 PRECURSOR homolog CHLOROPHYLL A-B BINDING PROTEIN 4 PRECURSOR (LHCI TYPEIII CAB-4) - Arabidopsis thaliana, SWISSPROT:CB24_ARATH;supported by full-length cDNA: Ceres:2531.
245993_at	At5g20700	2.94054	0	149.779	155.406	175.336	498.724	459.087	455.18	putative protein predicted proteins, Arabidopsis thaliana
262986_at	At1g23390	2.93938	0	94.1763	97.2876	94.7374	266.821	295.727	278.706	unknown protein similar to hypothetical protein GB:AAF27090 GI:6730669 from (Arabidopsis thaliana);supported by full-length cDNA: Ceres:101865.
253364_at	At4g33160	2.93766	0	44.9763	43.6615	48.3171	124.584	137.552	140.191	F-box protein family, AtFBX13 cotains similarity to fimbriata GI:547307 from [Antirrhinum majus]
257940_at	At3g21790	2.93318	0	45.7978	34.5134	36.8076	110.1	106.439	126.992	putative UDP-glucose glucosyltransferase similar to GB:Q40284 from [Manihot esculenta]
249073_at	At5g44020	2.93164	0	35.5298	28.8232	27.5596	91.0085	97.1417	81.3045	vegetative storage protein-like ;supported by full-length cDNA: Ceres:27372.
263971_at	At2g42800	2.93124	0	31.5598	21.9562	25.3451	83.4605	81.1034	66.5967	hypothetical protein predicted by genefinder and grail
262879_at	At1g64860	2.9224	0	51.7517	47.6265	47.6019	135.935	146.228	147.372	plastid RNA polymerase sigma-subunit identical to plastid RNA polymerase sigma-subunit GI:2398851 from [Arabidopsis thaliana]; supported by cDNA: gi_13358225_gb_AF325036.2_AF325036
262736_at	At1g28570	2.92198	0	42.3946	43.9408	42.4654	115.78	133.971	126.603	lipase, putative contains Pfam profile: PF00657 Lipase/Acylhydrolase with GDSL-like motif
263557_at	At2g16400	2.92188	0	65.0399	59.6273	63.3891	169.868	201.469	178.14	putative homeodomain transcription factor ; supported by cDNA: gi_15983780_gb_AY056796.1_
256855_at	At3g15190	2.92112	0	280.838	262.029	272.693	776.612	824.335	781.398	30S ribosomal protein S20 contains Pfam profile: PF01649 ribosomal protein S20;supported by full-length cDNA: Ceres:24271.
244974_at	psbN	2.9208	0	22.7468	26.9401	29.9331	88.1482	83.8733	60.5322	PSII low MW protein
249230_at	At5g42070	2.91354	0	56.5998	45.5696	46.931	146.279	146.958	141.173	putative protein similar to unknown protein (dbj|BAA92898.1);supported by full-length cDNA: Ceres:97314.
252922_at	At4g39040	2.91247	0	84.1311	70.0198	71.1572	224.912	210.658	220.634	putative protein
263726_at	At2g13610	2.90558	0	39.6827	30.0195	29.6855	90.7778	101.89	96.111	putative ABC transporter ;supported by full-length cDNA: Ceres:151953.
250327_at	At5g12050	2.90539	0	21.8626	20.0921	22.2342	67.7173	60.5752	58.2011	putative serine rich protein predicted proteins, Arabidopsis thaliana;supported by full-length cDNA: Ceres:36958.
251365_at	At3g61310	2.90487	0	195.758	175.26	174.796	548.417	530.596	506.505	putative DNA-binding protein At2g33620 AT-hook DNA-binding protein - Arabidopsis thaliana, EMBL:ATAC2332
253372_at	At4g33220	2.90149	0	45.6893	53.7606	59.1103	143.515	168.824	147.722	pectinesterase - like protein pectinesterase, Prunus persica, X95991; supported by cDNA: gi_14190428_gb_AF378892.1_AF378892
257172_at	At3g23700	2.89884	0	40.0325	45.2089	51.9543	138.935	138.168	120.606	hypothetical protein predicted by genemark.hmm, contains Pfam profile:F00575 S1:S1 RNA binding domain; supported by cDNA: gi_15146283_gb_AY049283.1_
263467_at	At2g31730	2.89647	0	56.3065	42.3481	47.5279	169.623	143.059	110.731	unknown protein
262878_at	At1g64770	2.88865	0	46.1036	29.061	39.6849	112.944	109.294	109.522	hypothetical protein predicted by genemark.hmm; supported by full-length cDNA: Ceres: 19759.
263473_at	At2g31750	2.88848	0	129.255	102.768	92.3061	299.792	310.528	326.499	putative glucosyltransferase ; supported by full-length cDNA: Ceres: 114997.
250160_at	At5g15210	2.8861	0	31.6155	34.1836	33.3225	96.059	108.268	81.748	putative protein various predicted proteins, Arabidopsis thaliana
266642_at	At2g35410	2.88579	0	61.4165	55.06	56.8506	158.808	169.165	172.212	putative chloroplast RNA binding protein precursor ; supported by cDNA: gi_14596022_gb_AY042799.1_
248912_at	At5g45670	2.88505	0	98.371	102.34	115.147	307.384	316.661	287.222	GDSL-motif lipase/hydrolase-like protein ;supported by full-length cDNA: Ceres:18389.
265929_s_at	At2g18570	2.88486	0	33.2923	29.2163	31.6948	99.9341	93.886	77.9435	putative flavonol 3-O-glucosyltransferase
246376_at	At1g51950	2.88327	0	87.5213	125.57	115.434	339.966	312.055	295.207	auxin regulated protein IAA18, putative similar to auxin regulated protein IAA18 GI:2618725 from [Arabidopsis thaliana];supported by full-length cDNA: Ceres:6493.
265573_at	At2g28200	2.88044	0	32.7749	36.1215	35.3149	98.968	92.02	109.186	putative zinc-finger protein similar to zinc-finger protein GB:AAC98446
260632_at	At1g62360	2.8792	0	74.226	55.488	52.6503	183.951	166.536	174.577	homeobox protein, putative similar to homeobox protein GI:3046821 from [Nicotiana tabacum]; supported by cDNA: gi_1167915_gb_U32344.1_ATU32344
250095_at	At5g17230	2.87859	0	89.9114	72.2859	82.5877	240.966	233.7	229.97	phytoene synthase (gb|AAB65697.1) ;supported by full-length cDNA: Ceres:15761.
247107_at	At5g66040	2.87748	0	295.736	276.873	323.764	881.376	855.63	842.29	senescence-associated protein almost identical to ketoconazole resistant protein GI:928938 from [Arabidopsis thaliana] ;supported by full-length cDNA: Ceres:11706.supported by full-length cDNA: Ceres:101608.
251193_at	At3g62910	2.87485	0	59.8905	52.094	58.2339	160.772	167.008	161.572	translation releasing factor RF-1 -like protein translation releasing factor RF-1, Synechocystis sp., PIR:S76914
245123_at	At2g47450	2.87455	0	118.59	120.938	129.971	378.672	362.214	321.259	unknown protein ; supported by cDNA: gi_15215824_gb_AY050442.1_
244967_at	psaJ	2.87336	0	58.4365	58.2423	68.8525	205.428	185.697	141.974	PSI J protein
245987_at	At5g13180	2.87225	0	139.757	144.736	132.707	426.849	389.903	381.549	NAM-like protein hypothetical protein SENU5, senescence up-regulated - Lycopersicon esculentum, EMBL:Z75524; supported by cDNA: gi_14326559_gb_AF385734.1_AF385734
266884_at	At2g44790	2.87222	0	253.595	258.96	246.694	668.223	788.525	723.983	phytocyanin identical to GB:U90428; supported by full-length cDNA: Ceres: 19760.
254632_at	At4g18630	2.86971	0	17.7409	25.4153	21.671	57.2908	68.4588	60.2857	putative protein predicted protein, Arabidopsis thaliana
251162_at	At3g63300	2.86267	0	31.9431	37.2771	40.1013	109.891	105.944	97.1168	putative protein hypothetical proteins - Arabidopsis thaliana
245392_at	At4g15680	2.86257	0	36.6248	33.188	38.3759	122.502	98.6084	88.5872	glutaredoxin ;supported by full-length cDNA: Ceres:32219.
264960_at	At1g76930	2.86181	0	27.7174	29.3617	27.6281	86.5862	84.8049	71.0245	hypothetical protein contains similarity to extensin GI:1165127 from [Nicotiana sylvestris]; supported by cDNA: gi_12248385_dbj_AB031820.1_AB031820
248855_at	At5g46590	2.86175	0	20.2659	25.0328	21.6847	70.9778	66.6211	54.0909	NAM-like
254105_at	At4g25080	2.85988	0	150.186	127.454	132.318	414.913	373.251	384.268	magnesium-protoporphyrin IX methyltransferase - like protein magnesium-protoporphyrin IX methyltransferase, Synechocystis sp, PIR2:S71781; supported by cDNA: gi_14334513_gb_AY034948.1_
252255_at	At3g49220	2.85665	0	166.585	144.099	150.672	411.014	441.796	465.121	pectinesterase - like protein pectinesterase, Citrus sinensis,gb:AAB57670; supported by cDNA: gi_16648928_gb_AY059834.1_
266672_at	At2g29650	2.8566	0	40.9646	39.9795	34.3728	112.514	117.259	99.6412	putative Na+-dependent inorganic phosphate cotransporter
261832_at	At1g10650	2.85391	0	81.428	68.2255	68.3112	202.499	224.324	195.229	S-ribonuclease binding protein SBP1, putative similar to S-ribonuclease binding protein SBP1 GI:6760451 from [Petunia hybrida];supported by full-length cDNA: Ceres:108776.
262483_at	At1g17220	2.84408	0	105.419	156.068	161.475	380.634	374.031	448.273	putative translation initiation factor IF2 Except for first 311 amino acids, 41% identical to translation initiation factor IF2 [Bacillus subtilis] (gi|124209) Location of ests H3F7T7 (gb|W43659), 173N7T7 (gb|H36495), and 177D2T7 (gb|H36282); supported by cDNA: gi_13605888_gb_AF367343.1_AF367343
265990_at	At2g24280	2.84282	0	34.9041	41.0317	34.1858	96.9181	108.053	108.085	putative prolylcarboxypeptidase
245432_at	At4g17100	2.84002	0	65.7561	77.1485	79.4288	223.929	215.442	192.059	putative serine protease-like protein
249524_at	At5g38520	2.83867	0	46.6183	57.9476	56.6525	156.073	157.031	144.542	putative protein similar to unknown protein (pir||S75227);supported by full-length cDNA: Ceres:22.
263880_at	At2g21960	2.8375	0	87.5359	73.1547	79.0242	220.792	235.401	223.998	unknown protein ;supported by full-length cDNA: Ceres:33232.
255305_at	At4g04770	2.83679	0	147.673	126.777	144.294	403.588	376.188	408.113	putative ABC transporter similar to Guillardia theta ABC transporter, GenBank accession number AF041468; supported by cDNA: gi_15529142_gb_AY052195.1_
258225_at	At3g15630	2.83625	0	82.4648	88.3994	96.6005	326.715	229.002	202.879	unknown protein ; supported by cDNA: gi_15529233_gb_AY052241.1_
251883_at	At3g54210	2.83306	0	249.556	282.323	279.377	821.173	823.549	653.616	ribosomal protein L17 -like protein ribosomal protein L17, chloroplast, Nicotiana tabacum, PIR:T01744;supported by full-length cDNA: Ceres:25166.
246036_at	At5g08370	2.83304	0	159.968	191.11	203.337	477.029	619.568	474.084	alpha-galactosidase - like protein alpha-galactosidase, coffee, PIR:T50781;supported by full-length cDNA: Ceres:156141.
245003_at	psbC	2.83184	0	97.1881	74.3969	92.1835	229.853	248.488	268.609	PSII 43 KDa protein
251956_at	At3g53460	2.8311	0	278.659	240.54	236.866	715.313	801.439	623.744	RNA-binding protein cp29 protein ;supported by full-length cDNA: Ceres:38888.
248683_at	At5g48490	2.82951	0	134.275	133.154	160.378	414.351	435.269	360.866	putative protein similar to unknown protein (pir||S72530);supported by full-length cDNA: Ceres:32925.
255659_at	At4g00895	2.82747	0	63.4804	65.9993	71.0306	185.81	202.9	178.227	Expressed protein ; supported by full-length cDNA: Ceres: 11036.
253849_at	At4g28080	2.82348	0	53.1428	50.1614	46.7859	127.729	146.303	149.744	putative protein 150-kD protein, Dictyostelium discoideum, gb:U49332
248174_at	At5g54600	2.81935	0	263.973	245.971	254.928	752.295	759.704	644.443	50S ribosomal protein L24, chloroplast precursor ;supported by full-length cDNA: Ceres:27973.
259033_at	At3g09410	2.81825	0	58.2129	55.2839	55.7272	171.508	168.755	136.653	putative pectinacetylesterase similar to pectinacetylesterase precursor GB:CAA67728 [Vigna radiata]
264578_at	At1g05370	2.81716	0	30.3675	26.2647	27.4643	81.5506	85.6916	69.6713	hypothetical protein predicted by genemark.hmm
250133_at	At5g16400	2.8114	0	61.3317	72.8178	77.5538	201.229	204.181	189.772	thioredoxin f2 (gb|AAD35004.1) ; supported by cDNA: gi_4973253_gb_AF144386.1_AF144386
263142_at	At1g65230	2.80814	0	22.0177	32.7326	32.1034	79.8883	82.8662	81.1432	unknown protein
258643_at	At3g08010	2.80278	0	66.9159	67.717	69.516	183.658	195.857	192.67	unknown protein ;supported by full-length cDNA: Ceres:35360.
248227_at	At5g53820	2.80081	0	67.7791	77.7205	99.6489	224.013	257.506	205.095	ABA-inducible protein-like ;supported by full-length cDNA: Ceres:24640.
245196_at	At1g67750	2.7939	0	53.0449	50.6949	50.1126	164.072	135.146	130.631	F12A21.12 similar to pectate lyase like protein emb|CAB41931.1; similar to ESTs dbj|AV519656.1, and dbj|AV563083.1;supported by full-length cDNA: Ceres:94849.
264146_at	At1g02205	2.78922	0	27.4276	16.4965	18.246	58.3833	62.4397	52.583	hypothetical protein contains similarity to lipid transfer protein GI:498038 from (Senecio odorus)
255733_at	At1g25400	2.78894	0	27.3765	26.9285	25.2645	91.7163	68.3801	61.8184	unknown protein similar to unknown protein GI:6714347 from [Arabidopsis thaliana];supported by full-length cDNA: Ceres:103226.
247899_at	At5g57345	2.78568	0	94.3598	105.321	98.1708	272.313	293.764	263.643	Expressed protein ; supported by full-length cDNA: Ceres: 39314.
245047_at	psbA	2.78298	0	83.7342	77.0319	124.013	291.241	269.04	232.254	PSII 32 KDa protein
247816_at	At5g58260	2.78177	0	34.9434	23.9255	30.1639	75.5707	91.0293	81.0688	similar to unknown protein (pir||S75584) ;supported by full-length cDNA: Ceres:3488.
258151_at	At3g18080	2.78096	0	336.472	448.372	472.179	1301.63	1174.29	1019.81	beta-glucosidase, putative similar to beta-glucosidase BGQ60 precursor GB:A57512 [Hordeum vulgare];supported by full-length cDNA: Ceres:11984.
256088_at	At1g20810	2.78036	0	25.8958	32.6865	31.5833	85.4297	89.701	75.5619	putative FKBP-type peptidyl-prolyl cis-trans isomerase predicted by genscan+
245745_at	At1g51115	2.78018	0	39.9691	38.6314	45.715	123.008	119.914	102.697	unknown protein contains similarity to anthranilate synthase large subunit GI:1374671 from [Buchnera aphidicola]
259586_at	At1g28100	2.77878	0	68.8667	64.0836	57.4997	172.938	174.767	181.514	unknown protein
248590_at	At5g49660	2.7761	0	31.0943	28.5825	34.2247	69.9658	92.4376	98.2765	receptor protein kinase
258869_at	At3g03090	2.77071	0	28.1915	29.797	29.2714	79.9632	82.8831	78.9255	hypothetical protein similar to xylose transport protein
257925_at	At3g23170	2.76828	0	335.393	480.521	469.058	1211.1	1275.67	1070.4	unknown protein ;supported by full-length cDNA: Ceres:92314.
265967_at	At2g37450	2.7681	0	42.9549	33.8445	38.9943	107.302	106.313	106.914	nodulin-like protein ; supported by cDNA: gi_14994262_gb_AY044325.1_
263252_at	At2g31380	2.76743	0	108.357	110.584	108.339	277.357	299.843	328.524	putative CONSTANS-like B-box zinc finger protein ; supported by cDNA: gi_12698721_gb_AF323666.1_AF323666
253875_at	At4g27520	2.76601	0	206.921	217.838	221.384	579.93	585.487	621.818	putative protein ENOD20 gene, Medicago truncatula, X99467;supported by full-length cDNA: Ceres:33380.
246854_at	At5g26200	2.76558	0	486.204	426.778	478.738	1302.04	1230.79	1316.09	mitochondrial carrier - like protein mitochondrial carrier protein, Ribes nigrum, EMBL:RNI7580;supported by full-length cDNA: Ceres:6836.
246673_at	At5g29771	2.76387	0	257.209	278.065	265.833	731.721	765.04	717.395	ribosomal protein S1 ;supported by full-length cDNA: Ceres:4565.
261507_at	At1g71720	2.76355	0	51.4815	41.6147	44.6175	124.832	132.014	123.733	RIBOSOMAL PROTEIN, putative similar to 30S RIBOSOMAL PROTEIN S1 GB:P46228 from [Synechococcus sp.]
257856_at	At3g12930	2.75732	0	73.6141	62.9181	61.1969	190.308	184.566	170.328	hypothetical protein predicted by genscan, similar to iojap protein GB:S28019 from [Zea mays];supported by full-length cDNA: Ceres:39638.
244962_at	ndhD	2.75589	0	30.687	31.1066	49.1511	95.6741	117.395	92.682	NADH dehydrogenase ND4
254803_at	At4g13100	2.75034	0	21.6756	25.775	22.3544	59.3468	69.366	63.2747	putative protein several hypothetical proteins - Arabidopsis thaliana
252603_at	At3g45050	2.74886	0	40.8225	42.3896	42.4238	111.406	126.343	107.607	putative protein
256929_at	At3g22610	2.7488	0	26.1424	21.1479	23.8104	63.059	65.1381	67.2446	unknown protein
252133_at	At3g50900	2.74579	0	34.4291	43.8602	46.7547	121.498	126.502	95.3442	hypothetical protein hypothetical protein - Arabidopsis thaliana chromosome 4 AP2 contig, PID:e353223;supported by full-length cDNA: Ceres:10044.
257313_at	At3g26520	2.74396	0	727.549	800.589	739.645	2070.43	2080.98	2071.29	gamma tonoplast intrinsic protein nearly identical to gamma tonoplast intrinsic protein 2 (TIP2) GB:AF057137 [Arabidopsis thaliana]; supported by cDNA: gi_2246620_gb_AF004393.1_AF004393
259094_at	At3g04940	2.74276	0	71.5556	65.9387	69.6259	198.482	188.775	180.824	putative cysteine synthase similar to cysteine synthase GB:BAA78562 [Arabidopsis thaliana];supported by full-length cDNA: Ceres:37566.
260343_at	At1g69200	2.74254	0	56.5843	54.0928	50.9852	147.533	148.925	146.908	fructokinase (Frk1), putative similar to fructokinase (Frk1) GI:2102690 from (Lycopersicon esculentum)
265460_at	At2g46600	2.7387	0	147.416	132.452	124.791	364.277	467.56	276.404	putative caltractin ;supported by full-length cDNA: Ceres:7802.
255826_at	At2g40490	2.73723	0	72.4187	87.3665	75.2334	222.422	228.289	192.589	putative uroporphyrinogen decarboxylase ; supported by cDNA: gi_14334767_gb_AY035057.1_
252971_at	At4g38770	2.73655	0	160.596	166.541	210.949	416.646	505.007	550.844	extensin - like protein proline-rich protein, Solanum tuberosum, AJ000997;supported by full-length cDNA: Ceres:2315.
266920_at	At2g45750	2.73447	0	31.2127	33.0327	35.7099	97.5291	95.6516	80.1441	hypothetical protein predicted by genscan and genefinder
254217_at	At4g23720	2.72955	0	76.5305	63.5365	57.61	175.394	193.545	170.631	putative protein other hypothetical proteins, Arabidopsis thaliana
253638_at	At4g30470	2.72919	0	203.284	184.028	211.914	552.601	543.314	539.485	cinnamoyl-CoA reductase - like protein cinnamoyl-CoA reductase, Saccharum officinarum, gb:AJ231134; supported by full-length cDNA: Ceres: 150515.
250187_at	At5g14370	2.72732	0	81.307	72.2198	80.0815	207.535	229.255	200.334	putative protein predicted proteins, Arabidopsis thaliana;supported by full-length cDNA: Ceres:19906.
264315_at	At1g70370	2.72321	0	295.12	372.43	436.145	999.038	1018.46	988.095	aromatic rich glycoprotein, putative similar to aromatic rich glycoprotein GI:1762428 from [Arabidopsis thaliana]; supported by cDNA: gi_1762583_gb_U63373.1_ATU63373
247397_at	At5g62940	2.72248	0	58.018	46.8979	55.5202	149.076	159.905	127.803	Dof zinc finger protein - like Dof zinc finger protein, Oryza sativa, EMBL:AB028129
250007_at	At5g18670	2.72164	0	59.0362	46.0238	45.111	173.724	89.484	145.503	beta-amylase-like proten beta-amylase - Prunus armeniaca, EMBL:AF139501;supported by full-length cDNA: Ceres:30798.
263840_at	At2g36885	2.71906	0	63.2723	76.64	75.9991	190.877	206.835	189.364	Expressed protein ; supported by full-length cDNA: Ceres: 29157.
248975_at	At5g45040	2.71656	0	35.0408	51.438	53.043	131.36	136.768	110.892	unknown protein ; supported by cDNA: gi_13926304_gb_AF372903.1_AF372903
256188_at	At1g30160	2.7162	0	26.5705	32.6375	33.3553	84.2804	80.2088	86.9311	unknown protein similar to hypothetical protein GI:8778720 from [Arabidopsis thaliana]
250842_at	At5g04490	2.71464	0	23.487	20.4656	20.5378	61.7468	56.9507	56.3706	putative protein predicted proteins, Archaeoglobus fulgidus, Synechocystis sp.;supported by full-length cDNA: Ceres:125255.
245533_at	At4g15130	2.71259	0	100.047	84.1123	82.0285	239.461	251.155	231.443	putative phosphocholine cytidylyltransferase
264916_at	At1g60810	2.7085	0	172.489	151.436	154.627	440.152	462.8	393.207	ATP citrate-lyase, putative similar to ATP citrate-lyase GI:949989 from [Rattus norvegicus]
248728_at	At5g48000	2.70421	0	99.4971	103.327	104.19	274.842	244.028	311.36	cytochrome P450-like protein
246861_at	At5g25890	2.7037	0	100.431	98.6563	128.335	292.069	299.757	293.427	putative protein phytochrome-associated protein 1, Arabidopsis thaliana, EMBL:AF088281;supported by full-length cDNA: Ceres:2499.
250649_at	At5g06690	2.6957	0	25.8106	28.2133	23.6422	80.9758	66.9249	61.4637	thioredoxin-like ; supported by cDNA: gi_4973263_gb_AF144391.1_AF144391
251021_at	At5g02140	2.69552	0	28.5898	33.5186	31.3202	79.6758	90.3881	81.7749	thaumatin-like protein thaumatin-like protein SCUTL2 - Vitis vinifera, EMBL:AF195654
251113_at	At5g01370	2.69115	0	46.0583	48.8972	47.1201	127.608	151.332	103.407	hypothetical protein
259443_at	At1g02360	2.69053	0	39.1781	40.3116	35.7904	95.2947	106.065	108.805	chitinase, putative similar to chitinase GI:1237025 from [Arachis hypogaea]
257041_at	At3g28550	2.69007	0	31.3999	28.8805	33.9861	78.0383	98.3606	77.1846	unknown protein
264096_at	At1g78995	2.68884	0	34.0352	25.4706	26.8694	77.4032	84.6407	70.2049	Expressed protein ; supported by full-length cDNA: Ceres: 2681.
257699_at	At3g12780	2.68639	0	265.003	357.57	402.056	915.572	941.27	895.707	phosphoglycerate kinase, putative similar to phosphoglycerate kinase, chloroplast precursor GB:P29409 from [Spinacia oleracea];supported by full-length cDNA: Ceres:21955.
265795_at	At2g35780	2.68556	0	83.3793	81.3573	81.7453	211.565	231.492	218.884	putative serine carboxypeptidase II ;supported by full-length cDNA: Ceres:40628.
262380_at	At1g72810	2.68441	0	85.7245	83.6295	91.1413	221.915	252.49	224.872	threonine synthase, putative similar to threonine synthase GI:4850369 from [Arabidopsis thaliana]
262615_at	At1g13950	2.68183	0	36.3562	39.0972	37.9525	105.519	116.308	82.3087	initiation factor 5A-4 identical to initiation factor 5A-4 GB:AAD39281 GI:5080771 from (Arabidopsis thaliana); supported by cDNA: gi_12407784_gb_AF296082.1_AF296082
248392_at	At5g52050	2.68052	0	50.4182	42.6536	41.6948	119.556	108.023	133.666	integral membrane protein-like
265066_at	At1g03870	2.67873	0	65.076	61.0818	55.3977	188.309	133.611	164.418	unknown protein location of ESTs est VBVBD05, gb|Z30807 and VBVBD05 , gb|Z30808;supported by full-length cDNA: Ceres:39763.
252626_at	At3g44940	2.67814	0	46.8865	37.8797	34.6057	113.74	104.416	101.539	putative protein predicted protein, Arabidopsis thaliana
251670_at	At3g57190	2.67646	0	17.3145	20.8935	22.96	50.1973	58.4073	55.1092	putative protein translation releasing factor RF-2 - Synechocystis sp., PIR:S76448
264301_at	At1g78780	2.67221	0	42.2475	40.2673	40.4769	107.593	135.997	85.0692	hypothetical protein contains similarity to pathogen-related protein GI:499073 from [Hordeum vulgare];supported by full-length cDNA: Ceres:772.
260107_at	At1g66430	2.67193	0	112.089	98.6278	95.174	291.357	305.777	220.184	fructokinase, putative similar to fructokinase (Lycopersicon esculentum) GI:2102691; supported by cDNA: gi_13878132_gb_AF370329.1_AF370329
248686_at	At5g48540	2.67043	0	44.6066	43.6462	39.5997	113.662	133.566	94.1938	33 kDa secretory protein-like ; supported by cDNA: gi_15292980_gb_AY050924.1_
251699_at	At3g56630	2.67033	0	17.2461	22.6448	18.7744	52.013	52.635	52.0078	cytochrome P450-like protein cytochrome P450 CYP94A1 - Vicia sativa, PIR:T08014
264920_at	At1g60550	2.67012	0	91.2933	71.6387	84.1055	218.328	218.612	222.679	hypothetical protein contains similarity to 2-ketocyclohexanecarboxyl-CoA hydrolase GI:3243084 from [Rhodopseudomonas palustris]
261824_at	At1g11430	2.66963	0	134.496	144.918	143.308	359.248	403.994	365.269	DAG protein, putative similar to DAG protein GI:1200204 from [Antirrhinum majus]; supported by full-length cDNA: Ceres: 35647.
246510_at	At5g15410	2.6678	0	27.3485	29.7702	27.8778	75.2659	74.3989	77.0887	cyclic nucleotide-gated cation channel ; supported by cDNA: gi_3894398_gb_AF067798.1_AF067798
248619_at	At5g49630	2.66579	0	39.7694	44.6813	42.9942	116.08	113.732	109.929	amino acid permease 6 (emb CAA65051.1)
265076_at	At1g55490	2.65784	0	237.527	254.479	277.262	677.278	744.422	622.894	Rubisco subunit binding-protein beta subunit identical to chaperonin 60 beta precursor GB:JT0901 from [Arabidopsis thaliana]; supported by cDNA: gi_14423415_gb_AF386945.1_AF386945
259655_at	At1g55210	2.65715	0	300.923	305.347	362.806	804.711	993.741	776.532	unknown protein
249007_at	At5g44650	2.65424	0	62.7134	59.5934	69.7214	178.058	175.953	155.679	unknown protein ;supported by full-length cDNA: Ceres:21404.
263216_s_at	At1g30720	2.65322	0	47.282	46.5134	41.232	124.911	104.427	128.92	putative reticuline oxidase-like protein similar to GB:P30986 from [Eschscholzia californica] ( berberine bridge-forming enzyme ), ESTs gb|F19886, gb|Z30784 and gb|Z30785 come from this gene
253483_at	At4g31910	2.64587	0	27.6742	26.7089	37.3066	66.832	83.4627	92.3041	putative protein anthranilate N-hydroxycinnamoyl/benzoyltransferase,Dianthus caryophyllus, Z84384; supported by cDNA: gi_15450358_gb_AY052280.1_
253028_at	At4g38160	2.64354	0	85.5664	69.2355	69.2493	207.701	199.234	185.353	putative protein
257774_at	At3g29250	2.64084	0	41.3604	41.8886	47.4471	122.865	112.983	109.3	short-chain alcohol dehydrogenase, putative similar to short-chain alcohol dehydrogenase GB:AAF04194 [Pisum sativum]; contains Pfam profile: PF00106 short chain dehydrogenase
263284_at	At2g36100	2.64037	0	24.9528	26.1662	29.5134	69.2894	77.8031	65.8072	unknown protein
267452_at	At2g33860	2.64033	0	143.526	117.602	102.08	297.92	336.949	324.12	auxin response transcription factor 3 (ETTIN/ARF3) identical to GB:AF007788; supported by cDNA: gi_12484198_gb_AF336917.1_AF336917
251120_at	At3g63490	2.63583	0	226.025	234.798	227.104	608.779	593.176	611.301	chloroplast ribosomal L1 - like protein ribosomal protein L1, S.oleracea, EMBL:SORPL1; supported by cDNA: gi_15450736_gb_AY053410.1_
252622_at	At3g45310	2.63182	0	133.316	115.866	122.931	346.363	328.096	304.875	cysteine proteinase AALP, putative similar to AALP protein GI:7230640 from [Arabidopsis thaliana] and barley aleurain
259499_at	At1g15730	2.63102	0	37.1251	35.5962	35.8643	101.548	94.2567	89.8865	PRLI-interacting factor L, putative similar to PRLI-interacting factor L GI:11139268 from [Arabidopsis thaliana]; supported by cDNA: gi_14194110_gb_AF367261.1_AF367261
249332_at	At5g40980	2.63	0	35.8377	36.1038	40.1547	90.7624	110.463	93.5881	putative protein similar to unknown protein (gb AAF03445.1)
251701_at	At3g56650	2.62683	0	30.78	26.4072	27.08	79.5783	74.3632	67.4143	putative protein hypothetical protein F22K20.16 - Arabidopsis thaliana, EMBL:AC002291
250146_at	At5g14660	2.62474	0	57.7199	53.8219	54.6868	151.418	152.084	132.804	putative protein polypeptide deformylase, Aquifex aeolicus, PIR:C70352;supported by full-length cDNA: Ceres:150612.
259879_at	At1g76650	2.62355	0	278.716	275.823	319.181	812.519	793.437	686.294	putative calmodulin similar to calmodulin GB:CAA56517 [Leishmania tarentolae]; Pfam HMM hit: EF hand;supported by full-length cDNA: Ceres:3005.
247038_at	At5g67160	2.6214	0	27.8083	28.8216	32.5263	80.3817	73.5146	79.8175	anthranilate N-hydroxycinnamoyl/benzoyltransferase-like protein ;supported by full-length cDNA: Ceres:32856.
256427_at	At3g11090	2.61571	0	22.9813	19.3308	17.7837	51.168	53.7495	52.2755	hypothetical protein predicted by genscan
258333_at	At3g16000	2.61554	0	37.21	32.7167	38.5681	92.6597	105.674	85.439	myosin heavy chain-like protein similar to myosin heavy chain GB:L03534 from [Entamoeba histolytica]
250739_at	At5g05740	2.61488	0	28.1783	22.939	25.9055	66.4577	72.2922	62.6553	putative protein similar to unknown protein (pir||S77290)
250261_at	At5g13400	2.61361	0	38.1086	33.9517	34.2513	97.5413	98.5807	81.7348	peptide transporter - like protein peptide transporter, Hordeum vulgare, EMBL:AF023472
261323_at	At1g44760	2.6113	0	204.786	216.168	235.611	600.925	548.169	565.396	hypothetical protein predicted by genemark.hmm
265116_at	At1g62480	2.61099	0	398.872	495.398	410.943	1561.37	983.187	863.341	unknown protein ; supported by full-length cDNA: Ceres: 29227.
248551_at	At5g50200	2.60627	0	45.8541	38.0941	33.6535	94.5475	113.853	98.1016	putative protein similar to unknown protein (pir||T05562); supported by full-length cDNA: Ceres: 158397.
257954_at	At3g21760	2.60082	0	19.5448	22.0896	21.1626	51.1923	54.7574	57.3739	putative UDP-glucose glucosyltransferase similar to GB:Q40284 from [Manihot esculenta]; supported by cDNA: gi_13937235_gb_AF372973.1_AF372973
249037_at	At5g44130	2.60081	0	39.244	26.7801	35.1992	84.4564	93.6666	85.1398	putative protein contains similarity to surface protein; supported by cDNA: gi_16648846_gb_AY058201.1_
245524_at	At4g15920	2.60029	0	23.7991	47.6127	42.1799	99.496	107.97	87.9052	cytochrome c oxidoreductase like protein
256918_s_at	At3g18960	2.59889	0	34.2517	38.6089	35.9048	101.464	95.718	85.4879	hypothetical protein similar to hypothetical protein GB:AAC72857 from [Arabidopsis thaliana]
253420_at	At4g32260	2.59823	0	319.363	342.662	363.286	864.587	919.252	880.155	H+-transporting ATP synthase chain 9 - like protein H+-transporting ATP synthase, Spinacia oleracea, PIR2:S34473;supported by full-length cDNA: Ceres:20798.
255111_at	At4g08780	2.59339	0	101.709	139.196	140.865	290.934	336.505	362.641	peroxidase C2 precursor like protein peroxidase (EC 1.11.1.7) C2 precursor - Armoracia rusticana,PID:d1014846
260334_at	At1g70510	2.59182	0	21.4093	24.6773	26.2421	66.763	60.8247	59.8756	homeotic protein (ATK1) identical to homeotic protein (ATK1) GB:S57817 [Arabidopsis thaliana]
245797_at	At1g45261	2.58705	0	46.7983	42.7476	45.033	120.43	126.223	101.51	defective chloroplasts and leaves (DCL) protein, putative similar to defective chloroplasts and leaves (DCL) protein GI:1305530 from [Lycopersicon esculentum]
249125_at	At5g43450	2.58668	0	72.8522	67.9487	66.8494	165.202	176.559	195.364	1-aminocyclopropane-1-carboxylate oxidase ; supported by cDNA: gi_14596164_gb_AY042870.1_
249211_at	At5g42680	2.58417	0	35.8952	22.7555	31.5572	81.4407	72.5634	79.1087	putative protein similar to unknown protein (pir||T09377)
244988_s_at	rpl23.1	2.58381	0	238.671	164.96	250.534	702.77	580.935	406.531	ribosomal protein L23
244939_at	rps12.1	2.58244	0	53.6769	57.1759	54.3307	164.489	138.977	123.111	ribosomal protein S12 (trans-splice part 1 of 2)
251744_at	At3g56010	2.582	0	48.5407	48.6664	66.6119	136.704	152.855	133.422	putative protein CHLOROPLAST 30S RIBOSOMAL PROTEIN S20, SWISSPROT:RR20_GUITH; supported by cDNA: gi_15810456_gb_AY056267.1_
265471_at	At2g37130	2.57978	0	151.756	124.188	132.024	399.604	269.603	383.262	putative peroxidase ATP2a ;supported by full-length cDNA: Ceres:3571.
265415_at	At2g20890	2.57837	0	263.053	255.265	250.234	668.129	710.904	602.575	unknown protein ;supported by full-length cDNA: Ceres:34875.
246792_at	At5g27290	2.57563	0	32.9524	29.552	25.2561	68.307	78.9174	78.8142	putative protein predicted proteins, Arabidopsis thaliana;supported by full-length cDNA: Ceres:38304.
245592_at	At4g14540	2.57386	0	54.7486	40.8449	53.43	133.476	131.345	118.745	CCAAT-binding transcription factor subunit A(CBF-A)
257299_at	At3g28050	2.57386	0	77.1586	71.1066	68.3585	190.824	186.091	180.644	unknown protein ;supported by full-length cDNA: Ceres:6530.
256076_at	At1g18060	2.57217	0	99.7243	86.9065	105.803	248.599	275.707	227.884	unknown protein ; supported by cDNA: gi_15081663_gb_AY048224.1_
245004_at	ycf9	2.57024	0	198.2	183.796	248.13	492.738	560.769	566.065	hypothetical protein
262648_at	At1g14030	2.56984	0	42.8409	39.3062	41.9149	106.215	110.158	102.446	putative ribulose-1,5 bisphosphate carboxylase/oxygenase large subunit N-methyltransferase highly similar to ribulose-1,5 bisphosphate carboxylase/oxygenase large subunit N-methyltransferase, gi|1731475. Rare GC intron splice site at 49572 is inferred from protein alignment and is not confirmed experimentally
255140_x_at	At4g08410	2.56941	0	46.894	40.121	41.7249	106.647	118.244	105.894	extensin-like protein hydroxyproline-rich glycoprotein precursor - Phaseolus vulgaris,PID:g727264
261308_at	At1g48480	2.56444	0	28.1384	30.5995	28.6494	73.651	79.0243	71.4245	protein kinase, putative contains similarity to many predicted protein kinases; supported by cDNA: gi_13430527_gb_AF360176.1_AF360176
264998_at	At1g67330	2.5638	0	67.4091	66.9311	67.2678	172.922	170.558	173.402	unknown protein similar to hypothetical protein GI:9665091 from [Arabidopsis thaliana]
245576_at	At4g14770	2.55703	0	57.1559	58.7203	60.6768	153.868	153.936	143.648	hypothetical protein
250054_at	At5g17860	2.55577	0	66.274	61.8814	54.8466	161.777	156.494	149.439	potassium-dependent sodium-calcium exchanger - like protein potassium-dependent sodium-calcium exchanger (NCKX2), Rattus norvegicus, EMBL:AF021923
246154_at	At5g19940	2.55393	0	162.237	125.835	124.789	346.714	351.58	356.123	putative protein predicted protein, Arabidopsis thaliana;supported by full-length cDNA: Ceres:32193.
252711_at	At3g43720	2.54953	0	162.938	138.344	167.33	374.831	428.331	391.579	lipid-transfer protein-like protein nonspecific lipid transfer protein, loblolly pine, PIR:S51816;supported by full-length cDNA: Ceres:8461.
249087_at	At5g44210	2.54258	0	38.6083	40.5398	43.8568	111.313	103.232	98.2049	DNA binding protein EREBP-3-like protein
266887_at	At2g44650	2.54136	0	183.779	179.977	202.76	505	520.486	414.232	unknown protein ; supported by cDNA: gi_14423465_gb_AF386970.1_AF386970
250682_x_at	At5g06630	2.5412	0	52.1855	44.6933	53.2306	128.727	129.808	122.923	putative protein similar to unknown protein (gb|AAD23015.1)
255381_at	At4g03510	2.54083	0	57.142	56.9527	57.7593	177.699	136.816	122.137	RMA1 RING zinc finger protein identical to RMA1 gi:3164222; supported by cDNA: gi_3164221_dbj_AB008518.1_AB008518
261970_at	At1g65960	2.53341	0	489.936	493.715	499.711	1260.3	1303.06	1194.6	glutamate decarboxylase (gad), putative similar to glutamate decarboxylase (gad) GI:294111 from [Petunia hybrida]; supported by cDNA: gi_1184959_gb_U46665.1_ATU46665
257615_at	At3g26510	2.53138	0	59.6742	71.3267	78.144	228.218	146.987	154.22	unknown protein
259774_at	At1g29520	2.52864	0	47.3478	38.2487	37.3525	101.724	112.866	96.3032	plasma membrane associated protein, putative similar to GI:6851373 from [Hordeum vulgare]
257932_at	At3g17040	2.52731	0	73.2063	67.2072	74.5921	175.732	177.001	190.653	unknown protein contains Pfam profile: PF01535 domain of unknown function
251118_at	At3g63410	2.52506	0	339.539	353.122	337.507	827.558	897.187	876.488	putative chloroplast inner envelope protein membrane protein, 37K, precursor, chloroplast inner envelope, common tobacco, PIR:T03230;supported by full-length cDNA: Ceres:19143.
245024_at	atpA	2.52219	0	55.7167	57.6759	59.3046	161.04	153.413	121.123	ATPase alpha subunit
248493_at	At5g51100	2.52059	0	63.5993	67.7945	76.4857	179.616	190.832	153.53	putative protein contains similarity to iron-containing superoxide dismutase;supported by full-length cDNA: Ceres:126592.
245019_at	ycf10_cemA	2.51555	0	106.815	134.837	126.447	325.077	280.108	320.788	hypothetical protein
261845_at	At1g15960	2.51324	0	34.974	39.7989	33.0517	93.452	103.688	73.8486	metal ion transporter, putative similar to metal ion transporter GI:5853313 from [Arabidopsis thaliana]
260236_at	At1g74470	2.5127	0	516.817	446.147	432.542	1149.41	1144.43	1212.64	geranylgeranyl reductase identical to geranylgeranyl reductase GB:Y14044 [Arabidopsis thaliana] (involvement: chlorophyll, the tocopherol and the phylloquinone pathways Eur J Biochem 1998 Jan 15;251(1-2):413-7); supported by cDNA: gi_15292918_gb_AY050893.1_
255071_at	At4g09050	2.51113	0	33.0814	29.7512	30.6033	78.6868	81.8398	74.1032	putative protein putative chloroplast 31 kDa ribonucleoprotein precursor - Arabidopsis thaliana,PID:g3608147
260696_at	At1g32520	2.51113	0	40.452	49.3102	60.6936	121.278	127.962	128.574	unknown protein
262494_at	At1g21810	2.50954	0	25.4085	23.121	26.7439	58.9307	72.9516	57.0194	myosin-like protein similar to myosin heavy chain GB:AAD33718 GI:4928755 from (Amoeba proteus)
245924_at	At5g28750	2.50152	0	181.635	152.742	163.038	401.238	431.312	411.742	Tha4 protein - like Tha4 protein, Pisum sativum, EMBL:AF144708; supported by cDNA: gi_13358198_gb_AF325006.2_AF325006
262744_at	At1g28680	2.49712	0	86.9583	95.3247	92.8029	217.267	236.337	233.319	anthranilate N-hydroxycinnamoyl/benzoyltransferase, putative similar to anthranilate N-hydroxycinnamoyl/benzoyltransferase GB:Z84384 GI:2239084 [Dianthus caryophyllus];supported by full-length cDNA: Ceres:12689.
256892_at	At3g19000	2.49416	0	73.7953	87.6361	84.6016	198.327	206.294	209.025	hypothetical protein contains similarity to flavanone-3-hydroxylase GB:Q05965 from [Matthiola incana], contains Pfam profile: PF00671 Iron/Ascorbate oxidoreductase family;supported by full-length cDNA: Ceres:36985.
265182_at	At1g23740	2.49243	0	78.8259	76.5912	81.9387	200.629	205.815	185.149	putative auxin-induced protein ;supported by full-length cDNA: Ceres:155143.
263847_at	At2g36970	2.49115	0	51.7569	45.2129	61.3926	127.312	136.992	130.201	putative glucosyltransferase ; supported by cDNA: gi_15809993_gb_AY054265.1_
250257_at	At5g13770	2.48968	0	41.9427	32.3864	40.2589	96.8458	90.3327	98.1094	putative protein similar to unknown protein (emb|CAB69839.1)
251461_at	At3g59780	2.48938	0	34.4214	33.0051	34.0397	85.2152	88.5556	78.8173	putative protein
249718_at	At5g35740	2.48902	0	49.5673	41.4076	44.5536	121.569	120.443	95.3215	putative protein contains similarity to beta-1,3-glucanase;supported by full-length cDNA: Ceres:11830.
259098_at	At3g04790	2.4883	0	259.766	250.925	275.161	639.85	665.949	649.634	putative ribose 5-phosphate isomerase identical to putative ribose 5-phosphate isomerase GB:AAD57010 (Arabidopsis thaliana); similar to ribose 5-phosphate isomerases: GB:BAA10413 (Synechocystis sp), GB:CAB49687 (Pyrococcus abyssi), GB:S22097 (Escherichia coli)
262843_at	At1g14687	2.48615	0	27.7664	24.9139	27.3889	67.7791	66.2339	65.0509	Expressed protein ; supported by full-length cDNA: Ceres: 25577.
255691_at	At4g00370	2.48471	0	121.945	134.487	118.264	307.421	312.547	311.043	hypothetical protein
266790_at	At2g28950	2.48061	0	457.953	436.334	396.299	1067.68	1115.54	1018.22	expansin AtEx6 identical to GB U30480; supported by full-length cDNA: Ceres: 17914.
261346_at	At1g79720	2.4793	0	59.6537	44.3035	45.1552	125.102	126.245	118.347	putative aspartyl protease contains Pfam profile: PF00026 Eukaryotic aspartyl proteases; similar to (CND41) chloroplast nucleoid DNA binding protein GB:BAA22813 (Nicotiana tabacum);supported by full-length cDNA: Ceres:7650.
262377_at	At1g73110	2.47803	0	35.7712	34.7052	38.9836	92.2856	94.7091	84.2506	rubisco activase, putative similar to rubisco activase GI:2707330 from [Lycopersicon pennellii]; supported by cDNA: gi_13605705_gb_AF361834.1_AF361834
254595_at	At4g18960	2.47735	0	118.338	98.0864	96.3805	247.439	296.46	231.029	floral homeotic protein agamous (AGAMOUS) no suitable start codon could be found.
253208_at	At4g34820	2.4748	0	34.5361	26.4962	32.1413	73.2758	74.62	82.6905	putative protein
262180_at	At1g78050	2.47285	0	166.17	139.529	134.96	351.58	360.88	377.223	phosphoglycerate mutase, putative similar to phosphoglycerate mutase GI:8979237 from [Chlamydia muridarum]
256622_at	At3g28920	2.47257	0	33.4366	29.5262	29.9031	72.8821	83.804	72.9309	unknown protein
262645_at	At1g62750	2.47112	0	142.244	123.634	139.868	323.556	372.849	306.243	unknown protein similar to elongation factor G SP:P34811 [Glycine max (Soybean)]; supported by cDNA: gi_14532623_gb_AY039936.1_
259092_at	At3g04870	2.46483	0	71.1484	95.9081	136.287	228.986	252.341	266.362	putative zeta-carotene desaturase precursor nearly identical to zeta-carotene desaturase precursor GB:AAA91161 [Arabidopsis thaliana];supported by full-length cDNA: Ceres:21773.
262935_at	At1g79410	2.46457	0	27.8566	28.0597	29.9665	65.9467	75.2755	70.4421	hypothetical protein similar to putative transporter GI:6598860 from [Arabidopsis thaliana]
254256_at	At4g23180	2.46237	0	26.038	19.8364	21.2965	55.6265	50.1516	59.6214	serine/threonine kinase -like protein serine/threonine kinase, Brassica oleracea; supported by cDNA: gi_13506744_gb_AF224705.1_AF224705
259721_at	At1g60890	2.46138	0	48.1073	46.215	55.0998	112.861	126.971	127.952	putative phosphatidylinositol-4-phosphate 5-kinase similar to phosphatidylinositol-4-phosphate 5-kinase GB:CAB53377 from [Arabidopsis thaliana]
246308_at	At3g51820	2.46024	0	185.145	292.083	279.61	604.684	589.77	667.547	chlorophyll synthetase ; supported by cDNA: gi_14596066_gb_AY042821.1_
252543_at	At3g45780	2.45869	0	29.6026	32.4012	35.5586	79.8203	77.5652	82.4904	nonphototropic hypocotyl 1 ; supported by cDNA: gi_14532875_gb_AY040062.1_
262721_at	At1g43560	2.45773	0	62.2792	63.6025	64.4493	167.883	167.823	132.077	thioredoxin, putative similar to thioredoxin GI:142153 from [Synechococcus PCC6301]
245876_at	At1g26230	2.45308	0	29.104	26.2137	24.5517	61.9451	73.1114	60.8695	chaperonin precursor, putative similar to chaperonin precursor GI:806807 from [Pisum sativum]
252352_at	At3g48185	2.45213	0	131.493	108.72	131.054	302.732	318.833	288.83	Expressed protein ; supported by full-length cDNA: Ceres: 3817.
249275_at	At5g41870	2.45181	0	64.707	61.4903	77.203	156.928	169.853	171.917	polygalacturonase-like protein
262638_at	At1g06650	2.45175	0	68.6018	71.7805	63.7028	160.648	167.288	172.43	oxidoreductase, putative contains Pfam profile: PF00671 Iron/Ascorbate oxidoreductase family; supported by cDNA: gi_13878118_gb_AF370322.1_AF370322
266925_at	At2g45740	2.44775	0	79.752	66.1694	71.4629	179.396	170.039	182.667	unknown protein ;supported by full-length cDNA: Ceres:12250.
256655_at	At3g18890	2.44632	0	28.5967	26.2708	27.3855	66.797	64.9191	69.5013	hypothetical protein predicted by genemark.hmm
251305_at	At3g62030	2.44605	0	593.267	544.582	530.488	1360.28	1454.17	1266.39	peptidylprolyl isomerase ROC4 ;supported by full-length cDNA: Ceres:29220.
254480_at	At4g20360	2.44586	0	402.729	496.77	552.176	1148.66	1254.59	1147.34	translation elongation factor EF-Tu precursor, chloroplast ; supported by cDNA: gi_14334791_gb_AY035069.1_
253125_at	At4g36040	2.44446	0	375.633	376.738	374.328	977.128	854.685	922.357	DnaJ-like protein DnaJ-like protein, Phaseolus vulgaris, PATX:G1684851
259839_at	At1g52190	2.44387	0	43.0067	44.3948	50.4122	127.354	97.284	112.161	peptide transporter, putative similar to peptide transporter PTR2-B SP:P46032 [Arabidopsis thaliana (Mouse-ear cress)]; supported by full-length cDNA: Ceres: 113723 and gi:16648852
262566_at	At1g34310	2.44336	0	65.1934	48.3417	49.8129	140.027	128.9	130.191	auxin response factor 1, putative similar to auxin response factor 1 GI:2245378 from [Arabidopsis thaliana]
261338_at	At1g44920	2.43725	0	61.5229	63.1237	64.8698	155.814	162.246	143.839	hypothetical protein predicted by genemark.hmm; supported by cDNA: gi_13878106_gb_AF370316.1_AF370316
252763_at	At3g42725	2.43466	0	86.0973	56.7776	63.3101	152.938	177.141	171.912	Expressed protein ; supported by cDNA: gi_15292972_gb_AY050920.1_
266500_at	At2g06925	2.43306	0	129.214	136.178	119.166	358.799	357.409	219.446	Expressed protein ; supported by full-length cDNA: Ceres: 7600.
245012_at	ndhC	2.43242	0	235.73	288.969	332.899	747.362	727.759	610.922	NADH dehydrogenase D3
245281_at	At4g15560	2.43169	0	137.224	166.518	175.483	373.502	368.966	422.857	DEF (CLA1) protein ; supported by cDNA: gi_14334451_gb_AY034917.1_
257805_at	At3g18830	2.43035	0	223.639	215.454	218.536	549.076	555.734	493.458	sugar transport, putative similar to D-XYLOSE-PROTON SYMPORTER GB:O52733 from [Lactobacillus brevis]
253140_at	At4g35480	2.42809	0	121.327	149.684	152.725	274.01	365.44	389.42	RING-H2 finger protein RHA3b ;supported by full-length cDNA: Ceres:31493.
261718_at	At1g18390	2.42704	0	22.031	30.5073	25.8319	67.0275	59.821	63.3594	wall-associated kinase, putative similar to wall-associated kinase 2 GB:CAB42872 GI:4826399 from [Arabidopsis thaliana]
263545_at	At2g21560	2.42676	0	22.4218	23.556	29.2657	65.2676	58.7477	58.5826	unknown protein
264824_at	At1g03420	2.42643	0	43.8219	39.652	39.3087	95.6653	111.257	91.0011	unknown protein similar to gb|T45484, emb|Z30724, and emb|Z30531
255652_at	At4g00950	2.42533	0	26.2473	33.5389	32.9117	88.4135	65.5494	70.8598	putative protein
246977_at	At5g24930	2.42349	0	304.354	268.427	285.212	694.943	681.335	703.057	putative protein CONSTANS-like protein 1 - Malus domestica cultivar Fuji, EMBL:AF052584; supported by cDNA: gi_15450658_gb_AY052697.1_
254474_at	At4g20390	2.42256	0	35.0993	29.8171	29.7558	69.5277	83.1935	76.6276	putative protein predicted proteins, Arabidopsis thaliana;supported by full-length cDNA: Ceres:248721.
250083_at	At5g17220	2.41718	0	25.4557	23.3924	24.9043	65.7921	54.7503	57.7302	glutathione S-transferase-like protein ; supported by cDNA: gi_11096011_gb_AF288189.1_AF288189
254490_at	At4g20320	2.41558	0	60.1611	59.8314	49.6724	156.118	125.074	128.648	CTP synthase like protein CTP synthase, Methanococcus jannaschii,PIR2:E64446
254975_at	At4g10500	2.41543	0	31.3843	29.8574	28.1713	66.2227	70.5371	79.2111	putative Fe(II)/ascorbate oxidase SRG1 protein - Arabidopsis thaliana, PIR2:S44261
253973_at	At4g26555	2.41395	0	42.5564	47.7274	46.1873	118.316	108.893	102.226	Expressed protein ; supported by cDNA: gi_16612239_gb_AF439821.1_AF439821
260037_at	At1g68840	2.41394	0	185.388	161.093	166.418	468.566	395.055	374.488	putative DNA-binding protein (RAV2-like) identical to residues 34-352 of RAV2 GB:BAA34251 (Arabidopsis thaliana);supported by full-length cDNA: Ceres:19561.
259738_at	At1g64355	2.41164	0	42.2244	35.8	35.0495	95.4118	92.2633	85.0181	predicted protein
258270_at	At3g15650	2.407	0	79.0105	69.4335	68.6415	199.716	171.994	150.815	putative lysophospholipase similar to lysophospholipase GB:AAD52700 [Schistosoma japonicum]
256455_at	At1g75190	2.40664	0	33.6539	42.3204	44.2864	91.8578	105.327	92.2395	unknown protein ;supported by full-length cDNA: Ceres:14433.
264836_at	At1g03610	2.4062	0	347.375	366.582	326.12	914.974	832.456	755.202	unknown protein similar to hypothetical protein GB:AAD11584;supported by full-length cDNA: Ceres:123030.
264698_at	At1g70200	2.4035	0	21.879	32.031	36.2275	68.3251	76.7504	71.57	unknown protein
252362_at	At3g48500	2.40283	0	57.6383	115.475	113.141	216.82	246.722	224.277	hypothetical protein
267233_s_at	At2g43920	2.40095	0	160.716	198.531	182.139	388.818	464.867	446.157	unknown protein
245612_at	At4g14440	2.39851	0	156.548	132.741	165.44	328.805	370.185	391.684	carnitine racemase like protein
249063_at	At5g44110	2.39678	0	88.0857	72.4289	80.4528	209.326	190.683	177.538	NBD-like protein (gb|AAD20643.1) ;supported by full-length cDNA: Ceres:33802.
255809_at	At4g10300	2.39033	0	189.184	199.018	218.071	468.085	502.666	478.439	putative protein predicted protein, Arabidopsis thaliana; supported by full-length cDNA: Ceres: 1489.
266120_at	At2g02070	2.38627	0	41.2558	41.1208	42.7044	103.045	95.5367	99.8958	putative C2H2-type zinc finger protein ; supported by cDNA: gi_15810270_gb_AY056174.1_
262236_at	At1g48330	2.38209	0	51.7577	34.3334	52.0073	130.519	118.916	79.5285	hypothetical protein similar to hypothetical protein GI:9294146 from [Arabidopsis thaliana]
263946_at	At2g36000	2.37938	0	57.2683	59.5666	56.9308	133.67	130.153	149.631	hypothetical protein ;supported by full-length cDNA: Ceres:123727.
259478_at	At1g18980	2.37885	0	48.1869	45.1424	46.0986	91.1802	118.163	122.335	germin, putative similar to germin GI:170697 from [Triticum aestivum];supported by full-length cDNA: Ceres:119925.
250287_at	At5g13330	2.37756	0	410.701	487.548	484.778	1034.65	1126.13	1127.45	putative protein AP2 domain containing protein RAP2.6, Arabidopsis thaliana, EMBL:AF003099
245165_at	At2g33180	2.37524	0	76.639	77.9218	81.5865	176.664	199.66	184.582	unknown protein predicted by genscan
263136_at	At1g78580	2.37456	0	152.105	156.872	157.227	362.25	364.88	379.901	trehalose-6-phosphate synthase, putative similar to trehalose-6-phosphate synthase GI:4468259 from [Pichia angusta]; supported by cDNA: gi_13878048_gb_AF370287.1_AF370287
260676_at	At1g19450	2.37266	0	159.937	156.119	156.159	386.546	359.903	373.955	integral membrane protein, putative similar to GB:U43629 from [Beta vulgaris] (Plant Physiol. 110 110 (2), 511-520 (1996)); supported by cDNA: gi_16648956_gb_AY059848.1_
247523_at	At5g61410	2.3709	0	370.412	440.747	433.446	1018.9	965.501	966.438	ribulose-5-phosphate-3-epimerase ; supported by cDNA: gi_15027996_gb_AY045855.1_
244966_at	petG	2.37044	0	12.2265	25.4851	30.2283	52.9512	54.6859	53.4101	cytochrome b6-f complex, subunit V
256093_at	At1g20823	2.36454	0	29.4033	25.2683	28.9419	73.3435	67.6473	56.7167	predicted protein ; supported by cDNA: gi_15027984_gb_AY045849.1_
248964_at	At5g45340	2.36302	0	79.2647	74.4085	64.0073	192.592	171.092	150.7	cytochrome P450
258386_at	At3g15520	2.35929	0	29.4306	38.8197	36.5393	82.639	94.7067	69.8832	hypothetical protein predicted by genscan
254515_at	At4g20270	2.35765	0	60.2073	59.7739	69.175	147.807	161.335	136.823	CLV1 receptor kinase like protein CLAVATA1 receptor kinase, Arabidopsis th., PATX:G2160756
263536_at	At2g25000	2.35558	0	36.0874	30.1658	29.6341	76.3528	74.2679	75.2498	putative WRKY-type DNA binding protein ;supported by full-length cDNA: Ceres:30071.
249919_at	At5g19250	2.35525	0	233.319	237.388	223.315	540.322	609.283	484.988	putative protein predicted protein, Arabidopsis thaliana
253215_at	At4g34950	2.35205	0	82.7793	83.4568	88.0832	195.644	212.584	189.945	putative protein AT.I.24-7, Arabidopsis thaliana, gb:U63815
264859_at	At1g24280	2.35088	0	152.37	148.469	147.252	315.192	356.127	382.087	glucose-6-phosphate 1-dehydrogenase strongly similar to GB:S71245, location of EST gb|Z35060 and gb|T04591
248625_at	At5g48880	2.34877	0	46.4866	44.0387	44.0587	75.8618	121.935	118.31	3-keto-acyl-CoA thiolase 2 (gb|AAC17877.1) ; supported by cDNA: gi_3192892_gb_AF062590.1_AF062590
258265_at	At3g15800	2.34762	0	24.6153	21.5867	22.0181	56.1832	52.0847	51.8867	putative beta-1,3-glucanase precursor similar to beta-1,3-glucanase precursor GB:AAD10386 [Oryza sativa]
256866_at	At3g26380	2.34533	0	63.3378	57.8412	60.0431	150.789	148.891	125.346	unknown protein similar to alpha galactosidase GB:AAA73963 [Glycine max}
256366_at	At1g66880	2.34415	0	116.219	99.3273	102.378	235.302	255.86	254.099	protein kinase, putative contains Pfam profile: PF00069: Eukaryotic protein kinase domain
247120_at	At5g65990	2.34403	0	86.6377	72.638	75.8296	175.832	189.817	185.444	amino acid transporter protein-like
260565_at	At2g43800	2.34339	0	114.329	107.065	110.842	260.811	262.222	255.527	unknown protein predicted by genefinder; similar to GP|2194125
261254_at	At1g05805	2.33931	0	34.2487	43.5005	44.0223	99.0025	97.1399	88.7185	Expressed protein ; supported by full-length cDNA: Ceres: 21406.
257952_at	At3g21770	2.33839	0	472.439	509.144	454.039	1061.29	1114.32	1181.43	putative peroxidase almost identical to GB:CAA66965 and GB:CAA67360 from [Arabidopsis thaliana];supported by full-length cDNA: Ceres:118626.
245026_at	atpH	2.33664	0	98.3025	126.175	147.702	311.022	286.282	272.346	ATPase III subunit
262277_at	At1g68650	2.3349	0	78.3506	69.6061	80.0116	171.17	171.576	189.538	transmembrane protein, putative similar to transmembrane protein GB:AAA40456 GI:535682 from [Mus musculus]
259892_at	At1g72610	2.33485	0	21.504	25.4343	25.9718	58.4265	61.1849	50.623	germin-like protein similar to germin precursor GB:P26759 [Triticum aestivum]; contains Pfam profile: PF01072 Germin family;supported by full-length cDNA: Ceres:20068.
250230_at	At5g13900	2.33278	0	32.017	26.7806	27.1629	53.9032	74.8586	71.7651	putative protein similar to unknown protein (pir||T14827)
262304_at	At1g70890	2.33115	0	86.3549	71.6176	94.7589	208.424	181.925	198.805	major latex protein (MLP149), putative similar to major latex protein (MLP149) GI:294061 from [Papaver somniferum]
255436_at	At4g03150	2.32487	0	63.2561	49.5748	50.081	127.887	131.621	119.241	Expressed protein ; supported by cDNA: gi_16226696_gb_AF428466.1_AF428466
256746_at	At3g29320	2.32436	0	99.2092	103.513	119.257	239.753	303.494	205.15	alpha-glucan phosphorylase, putative similar to alpha-glucan phosphorylase, L isozyme 1 precursor GB:P04045 from [Solanum tuberosum] (J. Biochem. 106 (4), 691-695 (1989)); supported by cDNA: gi_15146188_gb_AY049235.1_
252483_at	At3g46600	2.32058	0	52.474	73.521	66.2915	150.743	160.808	134.665	scarecrow-like protein scarecrow-like 11 - Arabidopsis thaliana, EMBL:AF036307;supported by full-length cDNA: Ceres:35201.
262237_at	At1g48320	2.31899	0	84.9017	118.28	112.603	218.275	271.261	242.765	hypothetical protein predicted by genemark.hmm
262286_at	At1g68585	2.31877	0	29.446	31.7742	28.177	71.84	73.8055	61.6461	Expressed protein ; supported by full-length cDNA: Ceres: 102054.
256417_s_at	At3g11170	2.31473	0	71.0728	98.1132	104.889	210.796	222.881	200.734	omega-3 fatty acid desaturase, chloroplast precursor identical to omega-3 fatty acid desaturase, chloroplast precursor SP:P46310 (Arabidopsis thaliana (Mouse-ear cress)); supported by cDNA: gi_14488093_gb_AF389295.1_AF389295
253233_at	At4g34290	2.31224	0	147.645	181.475	173.955	381.04	419.568	362.623	putative protein various predicted proteins; supported by full-length cDNA: Ceres: 17912.
258023_at	At3g19450	2.31222	0	195.315	188.871	188.994	441.805	457.307	426.207	cinnamyl alcohol dehydrogenase identical to GB:P48523 from [Arabidopsis thaliana];supported by full-length cDNA: Ceres:4357.
256647_at	At3g13610	2.31144	0	54.8787	65.5927	75.2247	168.642	129.391	154.307	unknown protein contains similarity to DNA-binding protein zyxin GB:X99063 GI:1430882 from [Mus musculus]
259723_at	At1g60960	2.30965	0	110.425	96.9347	99.3036	217.657	242.005	248.624	putative iron-regulated transporter similar to iron-regulated transporter 1 GB:AAD30548 from [Lycopersicon esculentum];supported by full-length cDNA: Ceres:15980.
265478_at	At2g15890	2.30961	0	440.752	590.85	555.411	1237.46	1315	1112.92	unknown protein ;supported by full-length cDNA: Ceres:29905.
267435_at	At2g33800	2.30847	0	353.442	308.426	321.924	774.382	782.123	714.55	30S ribosomal protein S5 ; supported by full-length cDNA: Ceres: 38063.
257480_at	At1g15640	2.3064	0	37.3018	27.0557	26.3379	69.3892	71.9107	67.8796	hypothetical protein similar to putative RING zinc finger protein GI:6751714 from [Arabidopsis thaliana]
255524_at	At4g02330	2.30573	0	53.5433	82.272	77.5367	164.025	188.843	139.065	hypothetical protein similar to pectinesterase
254038_at	At4g25910	2.3038	0	87.4231	92.6721	105.659	214.683	228.567	215.07	nitrogen fixation like protein nitrogen fixation protein nifU - Anabaena sp., Pir2:D34443;supported by full-length cDNA: Ceres:256052.
255982_at	At1g34000	2.30357	0	140.622	150.622	161.896	355.998	364.804	323.039	hypothetical protein contains similarity to photosystem II 22 kDa protein GI:6006279 from [Arabidopsis thaliana];supported by full-length cDNA: Ceres:11084.
247049_at	At5g66440	2.30198	0	120.598	161.621	161.117	333.144	379.197	308.211	putative protein similar to unknown protein (pir||T05276); supported by cDNA: gi_15292834_gb_AY050851.1_
246617_at	At5g36270	2.30082	0	46.8009	35.937	44.5984	90.9702	108.413	93.5943	GSH-dependent dehydroascorbate reductase 1-like
254755_at	At4g13220	2.29803	0	69.8998	78.7543	82.503	184.593	175.149	171.464	hypothetical protein
245020_at	petA	2.29415	0	258.259	342.122	303.057	731.191	697.474	643.961	cytochrome f
266993_at	At2g39210	2.29257	0	108.01	105.168	91.7832	229.562	217.064	252.518	nodulin-like protein ; supported by cDNA: gi_16930478_gb_AF419593.1_AF419593
261794_at	At1g16060	2.29114	0	39.3067	34.378	37.725	73.465	101.384	80.4067	hypothetical protein contains similarity to AP2 DNA-binding domain protein GI:1732030 from [Zea mays]; supported by cDNA: gi_15028184_gb_AY045915.1_
248212_at	At5g54020	2.29087	0	25.0553	32.2995	34.8226	75.0816	62.538	73.5472	CHP-rich zinc finger protein-like
267024_s_at	At2g34390	2.29076	0	55.4063	56.8002	62.1382	119.981	140.022	139.379	putative aquaporin (plasma membrane intrinsic protein)
266856_at	At2g26910	2.28791	0	48.4703	45.6397	55.4989	112.473	123.027	106.791	putative ABC transporter related to multi drug resistance proteins and P-glycoproteins
266575_at	At2g24060	2.28496	0	86.8743	90.0998	91.4757	209.5	227.941	175.956	putative chloroplast initiation factor 3 ;supported by full-length cDNA: Ceres:41558.
254723_at	At4g13510	2.28479	0	69.7173	76.0227	74.3203	159.642	190.584	152.565	ammonium transport protein (AMT1) ; supported by cDNA: gi_14335079_gb_AY037219.1_
249826_at	At5g23310	2.28449	0	112.907	106.792	104.847	247.146	251.867	242.409	iron superoxide dismutase 3 (gb|AAC24834.1) ;supported by full-length cDNA: Ceres:26637.
260370_at	At1g69740	2.28418	0	165.671	156.535	142.945	341.442	388.55	332.498	putative aminolevulinate dehydratase similar to aminolevulinate dehydratase GB:1097877 [Lycopersicon esculentum]; supported by cDNA: gi_11935204_gb_AF327428.1_AF327428
251896_at	At3g54390	2.27984	0	29.3662	26.2976	29.4586	71.2596	62.7066	60.0996	putative protein predicted proteins, Arabidopsis thaliana;supported by full-length cDNA: Ceres:106702.
256948_at	At3g18920	2.27662	0	43.3755	37.5868	45.4007	100.704	96.1772	90.7991	unknown protein
264394_at	At1g11860	2.27548	0	213.946	204.458	193.426	499.739	476.656	415.814	aminomethyltransferase-like precursor protein very strong similarity to aminomethyltransferase precursor gb|U79769 from Mesembryanthemum crystallinum. ESTs gb|T43167, gb|T21076, gb|H36999, gb|T22773, gb|N38038, gb|T13742, gb|Z26545, gb|T20753 and gb|W43123 come from this gene
262728_at	At1g75820	2.27439	0	31.8363	28.8887	28.9956	71.7668	63.4688	68.8237	receptor kinase (CLV1) identical to receptor kinase (CLV1) GB:AAB58929 GI:2160756 [Arabidopsis thaliana]
245118_at	At2g41680	2.27346	0	193.858	167.112	179.801	419.592	395.292	414.536	putative thioredoxin reductase The last 2 exons encode thioredoxin. There is an EST match to exons 5-7, and the distance between exon 7 and exon 8 is only 90bp. It is unlikely this is two separate genes, but more likely a hybrid protein.; supported by cDNA: gi_15912232_gb_AY056394.1_
262175_at	At1g74880	2.27179	0	43.4156	30.4162	30.7075	79.457	85.9703	72.0645	unknown protein ; supported by cDNA: gi_15294195_gb_AF410289.1_AF410289
258804_at	At3g04760	2.27142	0	58.2248	55.8636	59.9404	130.11	139.936	125.246	hypothetical protein similar to hypothetical protein GB:AAC17075 [Arabidopsis thaliana]; supported by cDNA: gi_15810358_gb_AY056218.1_
267586_at	At2g41950	2.27124	0	96.3252	83.3305	88.828	202.843	214.947	192.002	hypothetical protein predicted by genfinder
247376_at	At5g63310	2.2704	0	303.529	273.296	286.697	684.253	719.509	556.776	nucleotide diphosphate kinase Ia (emb|CAB58230.1) ; supported by cDNA: gi_3063660_gb_AF058391.1_AF058391
266094_at	At2g37975	2.27037	0	94.6905	92.2042	101.983	214.891	204.792	236.175	Expressed protein ; supported by full-length cDNA: Ceres: 109069.
254402_at	At4g21310	2.2692	0	46.5855	38.2412	39.856	91.8737	104.044	87.0118	putative protein predicted protein, Arabidopsis thaliana
255572_at	At4g01050	2.26911	0	218.721	168.044	170.835	418.058	404.668	442.527	hypothetical protein ; supported by cDNA: gi_15982914_gb_AY057565.1_
250002_at	At5g18690	2.26597	0	54.3536	56.544	62.3837	114.316	151.969	126.365	proline-richh protein predicted protein F24P17.17 - Arabidopsis thaliana, EMBL:AC011623
248854_at	At5g46580	2.2658	0	50.1523	53.6659	50.377	112.634	122.68	114.061	putative protein contains similarity to salt-inducible protein
246591_at	At5g14880	2.26521	0	34.7125	26.1494	28.2532	74.9556	63.1386	63.7701	putative cation transport protein putative potassium transporter AtKT2p, Arabidopsis thaliana, EMBL:AF012657
253387_at	At4g33010	2.26476	0	186.901	187.234	202.874	366.236	449.816	490.734	P-Protein - like protein P-Protein precursor, Solanum tuberosum, gb:Z99770; supported by cDNA: gi_14596024_gb_AY042800.1_
252179_at	At3g50760	2.26263	0	28.5847	27.1882	28.0346	61.1096	62.7262	65.7894	putative protein UDP-glucose:(glucosyl) LPS alpha1,3-glucosyltransferase WaaO, E.coli, EMBL:AF019746
251752_at	At3g55740	2.2619	0	21.4517	27.166	33.012	60.0472	67.3423	57.249	proline transporter 2
253201_at	At4g34620	2.2602	0	603.867	730.184	716.132	1627.12	1671.2	1335.51	putative ribosomal protein S16 ribosomal protein S16, Neurospora crassa, PIR2:A29927; supported by full-length cDNA: Ceres: 29919.
254198_at	At4g24090	2.25913	0	35.703	32.3313	34.6179	74.067	83.6527	74.1846	hypothetical protein
260367_at	At1g69760	2.25623	0	91.0342	93.5945	99.6178	212.694	247.14	181.491	unknown protein ;supported by full-length cDNA: Ceres:18367.
262324_at	At1g64170	2.25601	0	44.7854	41.0622	44.5596	100.838	104.706	88.6555	hypothetical protein similar to hypothetical protein GB:AAF24561 GI:6692096 from [Arabidopsis thaliana]
261203_at	At1g12845	2.25469	0	50.9269	49.1561	55.0205	120.719	132.787	96.2048	Expressed protein ; supported by full-length cDNA: Ceres: 13526.
253823_at	At4g28030	2.25443	0	36.9368	35.0004	33.4945	80.7712	78.8255	78.0919	putative protein ;supported by full-length cDNA: Ceres:11590.
250365_at	At5g11410	2.25298	0	28.6064	28.373	33.3161	70.8524	72.0573	60.5239	putative protein serine threonine tyrosine-specific protein kinase APK1, Arabidopsis thaliana, PIR:S28615
265773_at	At2g48070	2.25074	0	71.9973	59.776	67.3641	157.085	153.318	137.803	unknown protein ; supported by cDNA: gi_15027852_gb_AY045783.1_
253989_at	At4g26130	2.24971	0	78.9445	75.1464	77.851	170.235	189.974	161.592	uncharacterized protein ;supported by full-length cDNA: Ceres:7421.
265049_at	At1g52060	2.24744	0	54.5434	39.4127	43.424	141.871	64.4147	102.468	jasmonate inducible protein, putative similar to jasmonate inducible protein GI:9279642 from [Arabidopsis thaliana]
263073_at	At2g17500	2.24679	0	48.1864	70.339	85.249	138.511	150.667	168.661	unknown protein ;supported by full-length cDNA: Ceres:105072.
249191_at	At5g42760	2.24662	0	34.6902	24.6754	25.8722	59.834	66.151	65.5119	putative protein similar to unknown protein (pir||F70811);supported by full-length cDNA: Ceres:111265.
263836_at	At2g40330	2.2462	0	49.3776	49.1715	41.8493	96.2938	112.028	107.041	unknown protein ;supported by full-length cDNA: Ceres:6787.
263228_at	At1g30700	2.24592	0	39.04	35.5823	33.647	75.7408	84.959	82.4643	putative reticuline oxidase-like protein similar to GB:P30986 from [Eschscholzia californica] ( berberine bridge-forming enzyme ), ESTs gb|F19886, gb|Z30784 and gb|Z30785 come from this gene; supported by cDNA: gi_16930506_gb_AF419607.1_AF419607
260141_at	At1g66350	2.24388	0	77.8784	96.6595	105.403	188.836	243.517	195.801	gibberellin regulatory protein, putative similar to GB:CAA75492 from [Arabidopsis thaliana]; supported by cDNA: gi_15777856_gb_AY048749.1_
255149_at	At4g08150	2.24313	0	147.967	151.122	153.076	339.199	290.593	384.474	KNAT1 homeobox-like protein
266521_at	At2g24020	2.24273	0	73.0577	88.7273	111.245	196.192	211.817	204.323	unknown protein ; supported by cDNA: gi_15081683_gb_AY048234.1_
265577_at	At2g20100	2.23948	0	31.2833	29.9259	30.9595	67.5276	71.4912	67.3912	unknown protein
249355_at	At5g40500	2.23919	0	35.2406	38.6187	43.1904	80.0596	95.8263	86.211	hypothetical protein
254103_at	At4g25030	2.23828	0	267.765	253.778	268.658	571.108	599.418	598.163	putative protein ;supported by full-length cDNA: Ceres:16463.
253095_at	At4g37510	2.23788	0	78.2303	78.9807	77.1092	163.518	190.327	170.535	putative protein ribonuclease III, Bacillus subtilis, PIR2:B69693
257173_at	At3g23810	2.23777	0	565.657	599.351	559.233	1196.86	1341.42	1320.18	S-adenosyl-L-homocysteinas, putative similar to S-adenosyl-L-homocysteinase GB:AAD56048 from [Lupinus luteus]; supported by cDNA: gi_15292698_gb_AY050783.1_
263214_at	At1g30660	2.23646	0	49.2031	48.0929	49.7679	116.33	109.554	103.018	hypothetical protein predicted by genscan+
262418_at	At1g50320	2.23598	0	95.563	93.95	107.596	236.497	233.778	194.054	thioredoxin, putative similar to thioredoxin x GB:AAF15952 GI:6539616 from [Arabidopsis thaliana];supported by full-length cDNA: Ceres:22429.
259460_at	At1g44000	2.23241	0	85.9163	96.3861	88.8757	229.995	206.575	168.81	unknown protein ; supported by cDNA: gi_15028026_gb_AY045870.1_
253173_at	At4g35110	2.23065	0	29.9358	27.0206	25.4499	64.9703	63.4962	55.3532	putative protein pEARLI 4, Arabidopsis thaliana, PATCHX:G871782; supported by cDNA: gi_14326526_gb_AF385717.1_AF385717
267128_at	At2g23620	2.22949	0	52.0763	49.8359	48.7785	111.551	106.591	117.822	putative acetone-cyanohydrin lyase
266021_at	At2g05910	2.22931	0	48.0753	47.2721	52.1837	104.29	107.224	117.379	unknown protein
245386_at	At4g14010	2.22912	0	46.1859	40.2029	51.9614	82.9816	117.094	108.323	hypothetical protein ;supported by full-length cDNA: Ceres:7346.
252181_at	At3g50685	2.22704	0	169.988	153.778	171.421	350.538	383.821	368.442	Expressed protein ; supported by full-length cDNA: Ceres: 26994.
257697_at	At3g12700	2.22666	0	117.977	132.471	129.043	243.027	323.183	278.787	hypothetical protein predicted by genemark.hmm
259990_s_at	At1g68050	2.22472	0	32.816	49.7955	46.2411	94.4233	109.527	82.7106	F-box protein FKF1/ADO3, AtFBX2a identical to FKF1 GI:6960305 and Adagio 3 GI:13487072 from [Arabidopsis thaliana]
257140_at	At3g28910	2.22444	0	71.9557	68.9527	74.0613	164.385	175.165	138.637	MYB family transcription factor (hsr1), putative identical to myb-like protein GB:AJ007289 [Arabidopsis thaliana] (Plant J. 20 (1), 57-66 (1999));supported by full-length cDNA: Ceres:33139.
254298_at	At4g22890	2.2234	0	181.802	273.368	265.999	527.784	555.431	520.235	putative protein ;supported by full-length cDNA: Ceres:13264.
247936_at	At5g57030	2.2232	0	67.5804	56.7634	57.0419	140.094	127.508	135.655	lycopene epsilon cyclase ; supported by cDNA: gi_14532799_gb_AY040024.1_
260277_at	At1g80520	2.22283	0	33.6251	27.6457	28.2524	56.9088	81.3055	60.7803	hypothetical protein predicted by genscan+
260902_at	At1g21440	2.22044	0	197.402	264.618	233.22	531.735	542.633	469.371	hypothetical protein similar to carboxyvinyl-carboxyphosphonate phosphorylmutase GB:O49290 from [Arabidopsis thaliana]
260460_at	At1g68230	2.21781	0	32.0165	31.2425	33.469	80.5184	69.1509	64.8554	unknown protein
251555_at	At3g58780	2.2177	0	60.3836	58.0661	51.8522	127.977	120.977	128.725	shatterproof 1 (SHP1)/ agamous -like 1 (AGL1) ; supported by full-length cDNA: Ceres: 22339.
257745_at	At3g29240	2.21465	0	225.564	251.659	259.747	571.406	521.374	539.349	unknown protein ;supported by full-length cDNA: Ceres:121435.
250604_at	At5g07830	2.21443	0	195.932	190.649	184.536	391.016	440.997	432.688	putative protein heparanase precursor, Homo sapiens, EMBL:AF155510
258989_at	At3g08920	2.21402	0	82.4686	61.2788	68.2368	150.151	162.778	156.409	rhodanese-like family protein contains rhodanese-like domain PF:00581;supported by full-length cDNA: Ceres:30880.
259021_at	At3g07540	2.21259	0	149.082	181.564	194.47	384.048	402.672	375.144	hypothetical protein predicted by genefinder; supported by cDNA: gi_15215733_gb_AY050396.1_
247853_at	At5g58140	2.21167	0	41.7984	36.2252	35.202	71.1334	90.1802	89.1036	non phototropic hypocotyl 1-like ; supported by cDNA: gi_5391441_gb_AF053941.2_AF053941
262842_at	At1g14720	2.21105	0	189.745	184.294	182.333	396.9	444.826	388.438	xyloglucan endo-transglycosylase, putative similar to xyloglucan endo-transglycosylase GB:CAA63553 GI:1769907 [Arabidopsis thaliana], identical to endoxyloglucan transferase related protein GB:BAA20290, GI:2154611 [Arabidopsis thaliana];supported by full-length cDNA: Ceres:19079.
263760_at	At2g21280	2.21012	0	58.8965	72.9856	72.6602	150.1	153.795	148.168	unknown protein ; supported by cDNA: gi_13265530_gb_AF324701.2_AF324701
266635_at	At2g35470	2.20852	0	80.8677	67.1663	70.7736	179.172	154.251	149.817	unknown protein ;supported by full-length cDNA: Ceres:13821.
252886_at	At4g39350	2.20838	0	57.7053	63.1442	58.6713	142.151	148.1	106.2	cellulose synthase catalytic subunit (Ath-A) ; supported by cDNA: gi_2827140_gb_AF027173.1_AF027173
265536_at	At2g15880	2.20827	0	24.2767	29.7721	29.3637	61.0456	58.1366	65.0149	unknown protein contains a domain related to disease resistance genes and a proline-rich domain
245009_at	rps4.chloroplast	2.20513	0	701.061	749.935	806.19	1612.29	1771.19	1593.91	ribosomal protein S4
267578_at	At2g30695	2.20429	0	47.1797	36.102	32.2731	83.0799	92.9493	78.687	Expressed protein ; supported by cDNA: gi_15724149_gb_AF411777.1_AF411777
248723_at	At5g47950	2.20246	0	39.9243	37.7841	39.4443	89.8942	83.4052	84.7249	acetyl-CoA:benzylalcohol acetyltranferase-like protein
258161_at	At3g17930	2.20153	0	138.661	130.805	156.766	307.95	332.71	297.702	hypothetical protein predicted by genemark.hmm;supported by full-length cDNA: Ceres:20484.
250793_at	At5g05600	2.2012	0	47.9956	51.5951	49.7941	93.5638	131.429	103.833	leucoanthocyanidin dioxygenase-like protein ;supported by full-length cDNA: Ceres:13012.
245928_s_at	At5g24780	2.1998	0	419.573	440.758	632.532	787.715	1324.25	1172.04	vegetative storage protein Vsp1 ;supported by full-length cDNA: Ceres:32606.
254746_at	At4g12980	2.19942	0	42.547	45.1062	42.3398	97.1897	108.478	80.2416	putative protein hypothetical protein - Arabidopsis thaliana,PIR2:H71441;supported by full-length cDNA: Ceres:4642.
245778_at	At1g73530	2.19593	0	50.5298	40.2317	43.7244	109.192	108.99	77.1402	RNA-binding glycine-rich protein, putative similar to RNA-binding glycine-rich protein (RGP-1a) GI:436789 from [Nicotiana sylvestris]
247696_at	At5g59780	2.19472	0	49.5117	38.5972	39.5242	98.7412	85.8108	95.567	MYB27 protein - like MYB27 protein, Arabidopsis thaliana, PIR:T46166; supported by cDNA: gi_3941479_gb_AF062894.1_AF062894
256922_at	At3g19010	2.19277	0	62.3284	65.6202	62.568	156.364	143.588	117.807	hypothetical protein contains similarity to flavonol synthase (FLS) GB:Q41452 from [Solanum tuberosum], contains Pfam profile: PF00671 Iron/Ascorbate oxidoreductase family;supported by full-length cDNA: Ceres:41506.
259002_at	At3g02000	2.19253	0	29.5404	26.9432	30.3109	70.1846	57.2481	62.8668	putative glutaredoxin similar to glutaredoxin GB:CAB10347 [Arabidopsis thaliana]
252976_s_at	At4g38550	2.19092	0	32.2772	25.2422	23.6718	51.2814	59.9938	66.6084	Phospholipase like protein Arabidopsis thaliana pEARLI 4 mRNA, PID:g871782
259599_at	At1g28110	2.18993	0	328.092	339.364	367.481	729.795	760.579	776.068	serine carboxypeptidase II, putative similar to H.vulgare gene encoding serine carboxypeptidase II, CP-MII GI:1731989; supported by cDNA: gi_16648968_gb_AY059854.1_
252277_at	At3g49470	2.18687	0	149.742	135.739	148.654	323.43	328.747	297.22	alpha NAC-like protein Nascent polypeptide associated complex protein alpha subunit - Drosophila melanogaster, EMBL:AF017783; supported by cDNA: gi_13899100_gb_AF370545.1_AF370545
253220_s_at	At4g34920	2.18538	0	50.2434	49.5263	49.6984	105.205	113.953	107.487	putative protein phospholipase C, Listeria monocytogenes, PIR:A37204;supported by full-length cDNA: Ceres:4284.
250967_at	At5g02790	2.18443	0	112.532	125.752	126.669	282.693	276.29	238.232	putative protein In2, Zea mays, EMBL:X58573;supported by full-length cDNA: Ceres:13224.
251935_at	At3g54090	2.18241	0	78.251	74.7672	74.2722	164.414	184.397	147.23	fructokinase - like protein fructokinase, Lycopersicon esculentum, EMBL:LEU62329
261075_at	At1g07280	2.18166	0	49.3886	53.8685	55.7907	115.388	115.13	116.471	unknown protein
253331_at	At4g33490	2.18103	0	25.5594	31.8846	29.9732	67.8137	65.3953	57.4504	nucellin -like protein nucellin - Hordeum vulgare,PIR:G2290202;supported by full-length cDNA: Ceres:24738.
245329_at	At4g14365	2.17978	0	52.9015	54.5897	47.9518	120.539	107.246	111.046	Expressed protein ; supported by full-length cDNA: Ceres: 37809.
254816_at	At4g12440	2.17905	0	28.3351	34.3955	41.7564	69.7939	89.3596	68.5293	putative adenine phosphoribosyltransferase adenine phosphoribosyltransferase 1 - Arabidopsis thaliana, PIR2:S20867
247793_at	At5g58650	2.17606	0	102.474	106.156	111.665	209.996	261.848	225.136	putative protein ; supported by cDNA: gi_15529263_gb_AY052256.1_
266299_at	At2g29450	2.17545	0	106.848	126.045	124.88	260.147	271.408	246.762	glutathione S-transferase identical to GB:X89216;supported by full-length cDNA: Ceres:6528.
262164_at	At1g78070	2.17539	0	37.1047	41.3501	36.5807	80.1301	84.7581	85.3585	unknown protein ; supported by cDNA: gi_13937194_gb_AF372951.1_AF372951
245242_at	At1g44446	2.17299	0	62.7993	70.5459	59.764	146.784	131.026	141.814	chlorophyll a oxygenase identical to chlorophyll a oxygenase GI:5853117 from [Arabidopsis thaliana]; supported by cDNA: gi_5478806_dbj_AB021316.1_AB021316
257715_at	At3g12750	2.17069	0	53.344	47.1274	53.837	103.072	109.824	122.059	putative zinc transporter identical to putative zinc transporter GB:AAC24197 from [Arabidopsis thaliana], ( Proc. Natl. Acad. Sci. U.S.A. 95 (12), 7220-7224 (1998)); supported by cDNA: gi_3252865_gb_AF033535.1_AF033535
249009_at	At5g44610	2.16904	0	41.3155	44.213	46.114	108.78	83.2808	93.4776	unknown protein ; supported by full-length cDNA: Ceres: 3201.
261000_at	At1g26540	2.16861	0	55.3979	44.1555	46.7389	102.691	107.865	106.695	hypothetical protein predicted by genemark.hmm
257825_at	At3g26700	2.167	0	44.7745	55.8305	46.715	105.686	109.189	104.367	protein kinase, putative contains Pfam profile: PF00069 Eukaryotic protein kinase domain
258929_at	At3g10060	2.16523	0	64.7721	48.0574	46.0304	118.679	118.234	107.055	unknown protein Pfam HMM hit: FKBP-type peptidyl-prolyl cis-trans isomerases
267209_at	At2g30930	2.16484	0	63.3896	52.9216	55.3553	131.661	124.344	115.626	unknown protein ;supported by full-length cDNA: Ceres:125631.
263787_at	At2g46420	2.16132	0	46.1168	45.1089	48.5223	105.626	98.0028	98.4114	unknown protein ; supported by cDNA: gi_15450510_gb_AY052357.1_
261871_at	At1g11440	2.16128	0	51.8335	45.2993	48.0217	102.923	105.021	105.776	similar to serine/threonine protein kinase emb|CAA69216 contains similarity to extensin protein GI:512380 from [Brassica napus]
262151_at	At1g52510	2.15915	0	51.9624	39.1333	41.5017	89.0954	104.891	92.3114	hypothetical protein predicted by genemark.hmm
251642_at	At3g57520	2.15899	0	95.0786	112.025	113.281	284.375	184.397	222.936	imbibition protein homolog probable imbibition protein - Brassica oleracea, PIR:S45033; supported by cDNA: gi_15292676_gb_AY050772.1_
245881_at	At5g09460	2.15666	0	75.2238	71.9598	68.9738	145.44	165.111	155.628	putative protein
259038_at	At3g09210	2.15633	0	61.637	66.8774	68.2608	156.349	145.979	121.985	unknown protein predicted by genscan; est match;supported by full-length cDNA: Ceres:3820.
267553_s_at	At2g32650	2.15601	0	124.473	134.814	152.524	294.656	333.372	259.842	hypothetical protein predicted by genefinder and genscan;supported by full-length cDNA: Ceres:23742.
260332_at	At1g70470	2.15522	0	120.207	116.12	140.194	254.301	298.199	258.984	hypothetical protein predicted by genefinder
252639_at	At3g44550	2.15516	0	37.5093	30.3882	30.053	69.6793	71.9751	69.4446	acyl CoA reductase -like protein acyl CoA reductase, Simmondsia chinensis, EMBL:AF149917
252180_at	At3g50630	2.15383	0	123.534	137.817	165.037	290.852	312.91	314.607	putative protein cyclin-dependent kinase inhibitor (ICK1), Arabidopsis thaliana, EMBL:ATU94772_1;supported by full-length cDNA: Ceres:5227.
267639_at	At2g42200	2.15318	0	33.5039	27.521	28.9425	71.452	60.0939	62.1702	putative squamosa-promoter binding protein ; supported by cDNA: gi_15028114_gb_AY046007.1_
265918_at	At2g15090	2.15016	0	69.0821	73.6737	69.0797	160.744	150.289	144.447	putative fatty acid elongase
252274_at	At3g49680	2.14162	0	302.805	282.093	273.188	661.013	661.52	515.165	branched-chain-amino-acid transaminase -like protein branched-chain-amino-acid transaminase, Streptomyces coelicolor, PIR:T29053; supported by full-length cDNA: Ceres: 37100.
264200_at	At1g22650	2.14159	0	39.9839	40.1468	34.6196	76.915	88.5654	80.2672	putative invertase Similar to LIM17 gene product gb|1653769 from the genome of Synechocystis sp. gb|D90916;supported by full-length cDNA: Ceres:6399.
254505_at	At4g19985	2.14121	0	63.1524	54.6283	60.5497	129.639	126.004	126.199	Expressed protein ; supported by full-length cDNA: Ceres: 266299.
253197_at	At4g35250	2.14109	0	76.2911	73.3764	78.069	169.528	159.952	158.124	putative protein Cyanophora paradoxa cyanelle, predicted protein;supported by full-length cDNA: Ceres:2912.
244940_at	rps12.2	2.14093	0	320.347	243.619	302.021	682.129	603.966	567.92	ribosomal protein S12 (trans-splice part 2 of 2)
255443_at	At4g02700	2.14092	0	29.6746	19.9635	22.3565	51.5103	52.0608	50.5633	sulfate transporter protein similar to sulfate transporters of several species; supported by cDNA: gi_2130943_dbj_AB004060.1_AB004060
248230_at	At5g53830	2.14009	0	195.284	179.817	171.646	379.199	411.286	379.604	putative protein similar to unknown protein (gb|AAF34839.1); supported by cDNA: gi_13926341_gb_AF372918.1_AF372918
263478_at	At2g31880	2.13945	0	69.1361	74.9761	79.9702	167.412	141.581	170.42	putative receptor-like protein kinase ; supported by cDNA: gi_16648754_gb_AY058153.1_
257924_at	At3g23190	2.13867	0	38.892	32.227	35.2012	69.9125	78.9364	78.5349	unknown protein
248242_at	At5g53580	2.13838	0	58.4296	64.7094	64.5879	135.955	136.033	129.444	aldo/keto reductase-like protein
253858_at	At4g27600	2.13383	0	95.3476	85.0854	88.6642	175.917	195.53	202.76	carbohydrate kinase - like protein phosphofructokinase, Babesia canis, AJ223322;supported by full-length cDNA: Ceres:799.
258802_at	At3g04650	2.13296	0	40.4296	47.563	41.4368	87.85	95.226	92.9922	unknown protein predicted by genscan, est match; supported by cDNA: gi_15215627_gb_AY050342.1_
261149_s_at	At1g19570	2.13194	0	1356.5	1400.65	1469.47	2948.25	3101.45	2961.22	GSH-dependent dehydroascorbate reductase 1, putative similar to GB:BAA90672 from [Oryza sativa]; supported by full-length cDNA: Ceres: 15122.
254175_at	At4g24050	2.13146	0	41.8218	30.2188	35.4815	73.1191	79.795	76.2649	putative protein CGI-82 protein - Homo sapiens,PID:g4929633; supported by cDNA: gi_16612263_gb_AF439829.1_AF439829
256150_at	At1g55120	2.13027	0	41.9558	74.1051	70.4447	134.401	123.39	139.517	beta-fructofuranosidase identical to beta-fructofuranosidase GI:6683112 from [Arabidopsis thaliana]; supported by cDNA: gi_6683111_dbj_AB029310.1_AB029310
251172_at	At3g63190	2.13012	0	105.502	140.314	153.884	264.242	288.294	298.872	putative protein chloroplast ribosome recycling factor protein - Spinacia oleracea, EMBL:AJ133751; supported by cDNA: gi_13926251_gb_AF372883.1_AF372883
251059_at	At5g01810	2.13	0	203.975	218.911	260.24	447.825	506.126	501.108	serine/threonine protein kinase ATPK10 ; supported by cDNA: gi_13249133_gb_AF302111.1_AF302111
263209_at	At1g10522	2.12941	0	86.1927	73.4549	75.3126	164.749	194.428	141.15	Expressed protein ; supported by full-length cDNA: Ceres: 264189.
258437_at	At3g16560	2.12864	0	36.6733	36.0864	35.4949	73.6311	78.851	77.9535	unknown protein contains protein phosphatase 2C domain; supported by full-length cDNA: Ceres: 249756.
266486_at	At2g47950	2.12794	0	214.232	197.511	206.385	423.039	463.937	428.364	hypothetical protein predicted by genscan and genefinder;supported by full-length cDNA: Ceres:31153.
246781_at	At5g27350	2.12543	0	24.9382	30.45	31.1361	52.5588	62.9804	68.3619	sugar transporter-like protein putative sugar transporter (SUGTL2) - Arabidopsis thaliana, EMBL:AJ249968; supported by cDNA: gi_15294181_gb_AF410282.1_AF410282
254380_at	At4g21865	2.12192	0	36.9887	36.1113	42.4641	87.3393	81.5552	76.3237	putative protein
261540_at	At1g63610	2.1216	0	66.2673	94.5747	91.1869	188.804	186.973	158.928	unknown protein
267005_at	At2g34460	2.12104	0	130.363	113.923	125.07	261.199	262.375	259.846	unknown protein ; supported by cDNA: gi_14334607_gb_AY034977.1_
259736_at	At1g64390	2.11871	0	173.53	190.106	193.33	385.401	407.823	386.823	endo-beta-1,4-glucanase, putative similar to GI:4972236 from [Fragaria x ananassa] (Plant Mol. Biol. 40, 323-332 (1999)); supported by cDNA: gi_13937172_gb_AF372940.1_AF372940
255059_at	At4g09420	2.1183	0	47.3499	42.9801	46.2926	82.8676	98.118	108.422	putative protein downy mildew resistance protein RPP5 - Arabidopsis thaliana,PID:g2109275
259308_at	At3g05180	2.11814	0	39.3695	37.5319	48.9883	87.7857	84.1487	94.7172	putative nodulin similar to nodulin GB:AAA91034 from [Medicago sativa];supported by full-length cDNA: Ceres:16718.
265075_at	At1g55450	2.11679	0	36.3269	44.3514	39.756	81.2608	91.5515	82.1217	hypothetical protein similar to embryo-abundant protein GB:L47672 GI:1350530 from [Picea glauca]; supported by cDNA: gi_14335021_gb_AY037190.1_
258902_at	At3g06483	2.11428	0	71.0392	84.9275	86.4008	166.974	185.151	160.308	putative pyruvate dehydrogenase kinase similar to pyruvate dehydrogenase kinase GB:AAC97601, [Arabidopsis thaliana]
262870_at	At1g64710	2.10947	0	23.7289	27.833	28.6502	52.6388	55.6826	60.8836	alcohol dehydrogenase, putative similar to alcohol dehydrogenase GI:551256 from [Nicotiana tabacum]
245007_at	psaA	2.10795	0	46.0672	35.4957	41.1085	80.3509	82.7789	95.456	PSI P700 apoprotein A1
244934_at	ndhG	2.1073	0	28.5262	23.1551	45.245	72.8091	66.7585	64.6854	NADH dehydrogenase ND6
256666_at	At3g20670	2.10669	0	255.151	344.449	380.372	748.753	702.911	612.836	histone H2A, putative similar to histone H2A GB:AAF64418 GI:7595337 from [Arabidopsis thaliana] (Proc. Natl. Acad. Sci. U.S.A. 97 (2), 948-953 (2000));supported by full-length cDNA: Ceres:14470.
249875_at	At5g23120	2.1061	0	155.604	146.049	153.198	323.579	316.584	317.797	photosystem II stability/assembly factor HCF136 (sp|O82660) ; supported by cDNA: gi_15010779_gb_AY045691.1_
263696_at	At1g31230	2.10322	0	150.614	134.358	161.457	268.005	355.611	315.322	putative aspartate kinase-homoserine dehydrogenase almost identical to gb|X71364 gene for aspartate kinase homoserine dehydrogenase from Arabidopsis thaliana; contains ACT domain
248094_at	At5g55220	2.10311	0	33.0006	31.7603	27.9322	68.3648	65.7666	60.8125	trigger factor-like protein
251353_at	At3g61080	2.1024	0	25.2252	24.417	24.4946	51.963	52.2258	51.6766	putative protein hypothetical protein - Synechocystis sp., PIR:S76790
262644_at	At1g62710	2.1015	0	48.1128	62.6638	70.8636	110.106	131.936	139.674	beta-VPE nearly identical to beta-VPE GB:BAA09615 GI:1805364 [Arabidopsis thaliana]; supported by cDNA: gi_14194096_gb_AF367254.1_AF367254
246481_s_at	At5g15960	2.10082	0	610.35	656.697	848.888	1323.38	1659.13	1462.68	cold and ABA inducible protein kin1 ;supported by full-length cDNA: Ceres:2270.
262988_at	At1g23310	2.10065	0	244.797	251.002	259.677	532.245	553.998	500.749	putative alanine aminotransferase similar to alanine aminotransferase GB:BAA77260 GI:4730884 from [Oryza sativa]; supported by cDNA: gi_14596228_gb_AY042902.1_
258156_at	At3g18050	2.09853	0	68.2486	58.275	55.7867	119.689	129.496	133.399	unknown protein ; supported by cDNA: gi_15451205_gb_AY054683.1_
265244_at	At2g43020	2.09826	0	66.1777	75.1766	64.4793	148.74	162.078	121.074	putative amine oxidase
258534_at	At3g06730	2.09665	0	90.5984	90.307	104.773	193.705	203.124	202.14	thioredoxin, putative similar to thioredoxin GB:1093914 from [Chloroflexus aurantiacus]; supported by full-length cDNA: Ceres: 12284.
261570_at	At1g01120	2.09658	0	73.1089	117.857	128.759	199.518	222.532	248.278	fatty acid elongase 3-ketoacyl-CoA synthase 1 identical to GB:AAC99312 GI:4091810 from [Arabidopsis thaliana]
258857_at	At3g02110	2.09609	0	51.3218	43.8012	39.6599	100.06	93.757	88.7004	putative serine carboxypeptidase II similar to serine carboxypeptidase II (CP-MII) GB:CAA70815 [Hordeum vulgare];supported by full-length cDNA: Ceres:42069.
266473_at	At2g31120	2.09558	0	90.123	79.8934	74.2794	160.879	167.315	183.748	unknown protein
266532_at	At2g16890	2.09523	0	105.63	117.128	136.45	235.509	285.03	232.086	putative glucosyltransferase ;supported by full-length cDNA: Ceres:153418.
257217_at	At3g14940	2.09366	0	109.637	149.265	165.42	295.129	279.005	314.251	phosphoenolpyruvate carboxylase (PPC) identical to phosphoenolpyruvate carboxylase (PPC) GB:AF071788 [Arabidopsis thaliana]; supported by cDNA: gi_3264804_gb_AF071788.1_AF071788
247643_at	At5g60450	2.09005	0	73.6252	76.2532	95.4399	162.728	169.949	180.051	auxin response factor 4 ; supported by cDNA: gi_4102597_gb_AF013466.1_AF013466
257647_at	At3g25805	2.08897	0	37.8335	39.3456	36.8342	81.425	87.5381	69.2073	Expressed protein ; supported by cDNA: gi_13877954_gb_AF370240.1_AF370240
262502_at	At1g21600	2.08888	0	89.7509	73.2644	76.7973	177.306	170.936	152.698	unknown protein similar to hypothetical protein GB:AAD41412 GI:5263310 from (Arabidopsis thaliana); supported by cDNA: gi_13265575_gb_AF324715.2_AF324715
251310_at	At3g61150	2.08807	0	39.6111	36.317	42.6746	73.7891	89.5333	84.328	homeobox protein Anthocyaninless2 ANL2 - Arabidopsis thaliana, EMBL:AF077335; supported by cDNA: gi_15292864_gb_AY050866.1_
247524_at	At5g61440	2.08807	0	207.567	209.836	170.912	457.746	410.052	360.642	thioredoxin-like 3 ; supported by cDNA: gi_4973259_gb_AF144389.1_AF144389
251324_at	At3g61430	2.08673	0	220.366	221.197	215.057	437.451	471.747	460.992	plasma membrane intrinsic protein 1a ;supported by full-length cDNA: Ceres:6690.
252433_at	At3g47560	2.08659	0	106.757	81.1505	87.5521	209.416	201.435	163.919	putative protein putative hydrolyse - Arabidopsis thaliana, PID:g4191785;supported by full-length cDNA: Ceres:262295.
251543_at	At3g58770	2.08214	0	22.389	25.3585	26.3234	51.5498	50.5484	52.1275	putative protein
246007_at	At5g08410	2.08088	0	97.3637	96.8984	108.968	212.601	232.176	186.208	Expressed protein ; supported by full-length cDNA: Ceres: 31366.
256255_at	At3g11280	2.07934	0	178.581	159.56	152.681	312.723	335.948	371.915	MYB-family transcription factor, putative contains Pfam profile: PF00249 Myb-like DNA-binding domain;supported by full-length cDNA: Ceres:109398.
255116_at	At4g08850	2.07859	0	95.4201	98.4086	88.4938	174.579	211.042	201.211	receptor protein kinase-like protein receptor protein kinase-like protein - Arabidopsis thaliana, PIR2:T05898
251414_at	At3g60370	2.07762	0	67.1087	67.2537	68.0943	150.686	145.832	124.111	hypothetical protein
264712_at	At1g09810	2.07705	0	32.873	37.327	39.9967	71.5708	77.2593	80.054	unknown protein
262637_at	At1g06640	2.07604	0	33.6795	32.8432	45.0715	79.3907	61.993	90.2899	oxidoreductase, putative contains Pfam profile: PF00671 Iron/Ascorbate oxidoreductase family; supported by cDNA: gi_13430545_gb_AF360185.1_AF360185
265250_at	At2g01950	2.07555	0	107.122	135.867	166.335	268.426	324.899	256.248	putative receptor protein kinase similar to brassinosteroid insensitive protein
254669_at	At4g18370	2.07535	0	70.9048	95.9347	112.326	181.271	195.88	202.215	HhoA protease precursor, putative identical to putative protease HhoA precursor [Arabidopsis thaliana] SP:Q9SEL7 GI:6690272 (unpublished, Lensch,M.H.A., Herrmann,R.G. and Sokolenko,A); supported by cDNA: gi:6690271
252533_at	At3g46110	2.07454	0	31.0558	37.4949	34.1253	76.1082	78.0767	58.8209	putative protein predicted proteins, Arabidopsis thaliana
262745_at	At1g28600	2.07243	0	36.8943	32.4881	37.0067	73.8641	72.948	73.6719	lipase, putative contains Pfam profile: PF00657 Lipase/Acylhydrolase with GDSL-like motif;supported by full-length cDNA: Ceres:37307.
245744_at	At1g51110	2.0724	0	34.7097	26.6554	27.3	68.5552	59.3147	55.88	unknown protein
263426_at	At2g31570	2.0714	0	392.636	400.344	442.109	851.762	894.476	812.12	putative glutathione peroxidase ;supported by full-length cDNA: Ceres:25550.
266140_at	At2g28120	2.06749	0	49.0467	41.6204	39.5489	75.7262	87.9824	105.512	nodulin-like protein ; supported by cDNA: gi_16209713_gb_AY057618.1_
247401_at	At5g62790	2.06543	0	91.1566	86.7709	85.6845	179.482	187.687	177.303	1-deoxy-D-xylulose 5-phosphate reductoisomerase (DXR) ;supported by full-length cDNA: Ceres:117626.
247464_at	At5g62070	2.065	0	54.7155	55.723	57.4082	106.459	136.352	103.793	putative protein various predicted proteins, Arabidopsis thaliana; supported by full-length cDNA: Ceres: 6441.
259832_at	At1g69580	2.06299	0	40.7665	40.541	46.2212	87.338	87.8036	87.9488	transfactor, putative similar to GI:4519671 from [Nicotiana tabacum]
245052_at	At2g26440	2.06282	0	139.336	139.718	121.451	244.493	296.163	285.512	putative pectinesterase
248409_at	At5g51540	2.06242	0	118.471	98.7524	106.886	208.477	244.863	215.111	putative protein contains similarity to endopeptidase
259302_at	At3g05120	2.06084	0	205.661	197.928	196.964	425.641	410.764	401.24	unknown protein
266608_at	At2g35500	2.06001	0	57.7893	67.6977	58.0202	115.35	138.712	123.964	hypothetical protein predicted by genefinder and genscan; supported by cDNA: gi_15724241_gb_AF412061.1_AF412061
259685_at	At1g63090	2.0564	0	124.617	130.86	138.419	277.784	256.994	275.231	unknown protein
267357_at	At2g40000	2.05363	0	232.251	208.84	183.926	484.935	393.005	405.614	putative nematode-resistance protein ;supported by full-length cDNA: Ceres:35056.
259513_at	At1g12430	2.05077	0	69.6852	71.5873	76.4848	147.939	154.365	144.267	hypothetical protein ; supported by cDNA: gi_9954167_gb_AF159052.1_AF159052
245000_at	ycf6	2.04754	0	51.9911	31.911	60.1872	88.1169	102.836	104.075	hypothetical protein
266203_at	At2g02230	2.04711	0	75.3951	66.6624	55.8209	154.617	126.709	123.753	putative phloem-specific lectin
253238_at	At4g34480	2.0467	0	66.2306	59.1827	59.8186	126.835	112.187	140.093	putative protein (fragment)
247097_at	At5g66460	2.04357	0	76.3396	63.9808	61.0794	124.451	147	140.123	mannan endo-1,4-beta-mannosidase
263632_at	At2g04795	2.04209	0	87.5273	69.8564	87.359	159.772	173.618	166.396	Expressed protein ; supported by cDNA: gi_13926282_gb_AF372895.1_AF372895
255734_at	At1g25550	2.03816	0	371.423	308.52	294.583	711.042	618.13	657.069	hypothetical protein similar to putative two-component response regulator protein GI:6623883 from [Arabidopsis thaliana];supported by full-length cDNA: Ceres:1959.
265869_at	At2g01760	2.03807	0	40.6127	39.5839	44.4919	85.9312	85.0032	83.1899	putative two-component response regulator protein ;supported by full-length cDNA: Ceres:41875.
245002_at	psbD	2.03665	0	33.5628	22.7442	32.1939	61.2607	58.2353	60.7494	PSII D2 protein
264572_at	At1g05320	2.03549	0	50.2122	51.9235	66.7571	104.429	128.284	111.066	unknown protein ESTs gb|AA042402,gb|ATTS1380 come from this gene
256754_at	At3g25690	2.03424	0	48.9758	48.4465	48.1054	85.4443	112.368	98.226	unknown protein
249900_at	At5g22640	2.03393	0	95.6429	163.298	169.536	288.354	302.005	281.133	unknown protein
260303_at	At1g70520	2.03382	0	116.076	96.5821	111.011	217.169	216.043	225.074	putative protein kinase similar to C-terminal region of s-receptor kinases GB:BAA21132, GB:BAA06285 [Brassica rapa]; Pfam HMM hit: Eukaryotic protein kinase domain
258957_at	At3g01420	2.03381	0	64.3088	61.2292	66.9722	124.582	129.558	137.39	feebly-like protein contains similarity to feebly protein GB:S70648 [Lycopersicon esculentum]; supported by cDNA: gi_14595998_gb_AY042787.1_
247457_at	At5g62170	2.03372	0	43.6411	70.3856	79.1761	130.876	130.791	131.254	putative protein various predicted proteins, Arabidopsis thaliana
255328_at	At4g04350	2.03186	0	42.4534	36.4875	45.4127	80.7604	90.7542	81.1547	putative leucyl tRNA synthetase
259310_s_at	At3g05165	2.03175	0	124.436	131.353	108.323	268.765	261.018	210.002	Expressed protein ; supported by cDNA: gi_15081629_gb_AY048207.1_
267637_at	At2g42190	2.03134	0	49.0241	43.0425	54.8503	101.471	104.067	92.9003	unknown protein predicted by genscan; similar to GP|9826|X07453; supported by full-length cDNA: Ceres: 12267.
260297_at	At1g80280	2.03076	0	107.98	121.178	114.466	225.415	236.037	236.365	unknown protein contains Pfam profile: PF00561 alpha/beta hydrolase fold
249325_at	At5g40850	2.03075	0	260.406	234.372	223.246	481.384	507.361	469.38	urophorphyrin III methylase (gb|AAB92676.1) ; supported by cDNA: gi_1146164_gb_L47479.1_ATHUPM1R
255794_at	At2g33480	2.03073	0	40.8142	42.9896	46.3676	95.8889	79.2935	89.1603	putative NAM (no apical meristem)-like protein ; supported by cDNA: gi_15294215_gb_AF410299.1_AF410299
249895_at	At5g22500	2.02882	0	28.3134	39.4397	38.0772	66.5578	74.0219	74.1313	male sterility 2-like protein (emb|CAA68191.1) ; supported by cDNA: gi_14334737_gb_AY035042.1_
247048_at	At5g66560	2.02606	0	63.9579	67.0219	62.1058	129.025	128.035	134.144	photoreceptor-interacting protein-like ; supported by cDNA: gi_15146317_gb_AY049300.1_
257654_at	At3g13310	2.02497	0	582.966	596.537	574.494	1212.39	1278.51	1060.89	DnaJ protein, putative contains Pfam profile: PF00226 DnaJ domain;supported by full-length cDNA: Ceres:31309.
259430_at	At1g01610	2.02459	0	69.1267	64.8056	64.1463	118.723	148.789	133.515	hypothetical protein similar to unknown protein GI:3335359 from [Arabidopsis thaliana]
253344_at	At4g33550	2.02441	0	78.7935	50.092	83.3041	117.861	143.503	168.194	putative protein predicted protein, Arabidopsis thaliana
253732_at	At4g29140	2.02356	0	55.0643	48.2835	52.9202	112.862	95.0712	108.284	putative protein several hypothetical proteins - Arabidopsis thaliana
267127_at	At2g23610	2.02206	0	69.4613	59.7205	66.3634	121.825	138.27	135.31	putative acetone-cyanohydrin lyase
260955_at	At1g06000	2.02122	0	74.7079	74.7761	83.6568	136.267	156.844	178.118	unknown protein contains similarity to UDPG glucosyltransferase GB:AAB62270 GI:2232354 from [Solanum berthaultii];supported by full-length cDNA: Ceres:1040.
261801_at	At1g30520	2.02104	0	45.4985	40.8139	38.1414	89.3274	81.5097	80.6896	hypothetical protein similar to hypothetical protein GB:AAF19755 GI:6634775 from [Arabidopsis thaliana]
246205_at	At4g36970	2.02036	0	46.169	56.5859	66.8726	115.877	115.119	111.713	hypothetical protein ; supported by cDNA: gi_15028060_gb_AY045887.1_
265867_at	At2g01620	2.0202	0	79.2652	70.0417	68.2179	146.276	148.051	145.117	unknown protein ;supported by full-length cDNA: Ceres:104853.
259591_at	At1g28150	2.01977	0	89.9755	103.812	117.419	216.722	220.234	191.608	unknown protein ;supported by full-length cDNA: Ceres:141685.
244969_at	rps18	2.01962	0	84.5776	133.189	138.538	234.912	273.846	210.843	ribosomal protein S18
267613_at	At2g26700	2.01921	0	38.0099	71.4649	107.106	130.949	148.029	158.344	putative second messenger-dependent protein kinase
265966_at	At2g37220	2.01858	0	295.045	248.304	253.886	546.773	589.342	473.164	putative RNA-binding protein ; supported by full-length cDNA: Ceres: 8849.
250798_at	At5g05340	2.01802	0	64.966	62.211	71.1568	132.55	146.638	121.053	peroxidase
247278_at	At5g64380	2.01794	0	37.878	35.9415	40.7154	79.5919	76.5999	74.9322	fructose-bisphosphatase-like protein ;supported by full-length cDNA: Ceres:1888.
254468_at	At4g20460	2.01769	0	36.59	34.4888	33.1784	65.6814	70.3395	74.3377	UDP-glucose 4-epimerase - like protein UDP-galactose 4-epimerase, Cyamopsis tetragonoloba, EMBL:AJ005082
256832_at	At3g22880	2.01759	0	30.9953	25.8465	27.2764	53.4919	62.9294	53.2949	meiotic recombination protein (AtDMC1) identical to AtDMC1 GB:AAC49617 [Arabidopsis thaliana] (Plant J. 11 (1), 1-14 (1997)) contains non-consensus AT donor splice site at exon 14
259237_at	At3g11630	2.01582	0	569.964	683.727	632.358	1286.5	1279.85	1235.59	putative 2-cys peroxiredoxin BAS1 precursor (thiol-specific antioxidant protein) similar to 2-cys peroxiredoxin BAS1 precursor (thiol-specific antioxidant protein) GB:O24364 [Spinacia oleracea]; supported by full-length cDNA: Ceres: 30062.
246146_at	At5g20050	2.01573	0	72.9315	71.6773	67.2058	134.917	134.752	157.292	receptor-like protein kinase - like protein receptor-like protein kinase, Arabidopsis thaliana, EMBL:M84659;supported by full-length cDNA: Ceres:206658.
253061_at	At4g37610	2.01522	0	59.6947	79.0624	71.0995	156.856	108.033	158.019	putative protein SPOP, Homo sapiens, AJ000644;supported by full-length cDNA: Ceres:122670.
251073_at	At5g01750	2.0144	0	249.05	215.381	199.482	475.2	436.337	425.847	putative protein hypothetical proteins - Arabidopsis thaliana;supported by full-length cDNA: Ceres:14817.
266957_at	At2g34640	2.01424	0	56.9764	60.3587	65.1673	114.874	137.662	115.068	unknown protein
257088_at	At3g20510	2.01279	0	206.924	197.514	230.166	411.203	442.058	424.065	unknown protein
256149_at	At1g55110	2.01158	0	100.896	91.7494	97.3924	199.153	189.165	195.116	zinc finger protein, putative similar to zinc finger protein GI:8843731 from [Arabidopsis thaliana]
248729_at	At5g48010	2.01097	0	97.046	98.3403	104.436	185.821	190.098	227.014	cycloartenol synthase
265741_at	At2g01320	2.01042	0	70.8583	66.6145	72.0804	142.998	137.387	140.904	putative membrane transporter ; supported by cDNA: gi_13605838_gb_AF367318.1_AF367318
257154_at	At3g27210	2.00769	0	65.3604	95.135	91.655	180.244	172.569	153.428	unknown protein ; supported by cDNA: gi_15146182_gb_AY049232.1_
249231_at	At5g42030	2.00615	0	78.1246	91.5863	91.0129	178.352	188.817	155.883	putative protein similar to unknown protein (emb|CAB66408.1);supported by full-length cDNA: Ceres:106836.
253053_at	At4g37470	2.0058	0	125.297	143.029	145.792	271.266	308.307	251.063	putative protein beta-ketoadipate enol-lactone hydrolase, Acinetobacter sp., L05770; supported by cDNA: gi_15810302_gb_AY056190.1_
263783_at	At2g46400	2.00558	0	59.1156	49.0842	52.4106	108.212	90.2526	123.653	putative WRKY-type DNA binding protein ; supported by cDNA: gi_15430276_gb_AY046275.1_
251287_at	At3g61820	2.00391	0	598.941	550.949	537.171	1035.97	1272.36	1072.38	putative protein nucleoid DNA-binding protein cnd41, chloroplast - Nicotiana tabacum, EMBL:D26015; supported by cDNA: gi_14532549_gb_AY039899.1_
251496_at	At3g59040	2.00004	0	70.897	69.8555	80.5878	142.709	153.654	146.327	putative protein crp1 protein, involved in post-transcriptional control of chloroplast gene expression - Zea mays, PIR:T01685
254424_at	At4g21510	2.00003	0	58.6473	50.9246	45.8727	114.231	102.48	94.1829	hypothetical protein ;supported by full-length cDNA: Ceres:36892.
501 down-regulated genes
262257_at	At1g53860	0.499936	0	79.8969	65.0545	72.104	31.5377	35.147	41.8291	hypothetical protein predicted by genemark.hmm
262813_at	At1g11670	0.499583	0	495.205	429.899	449.676	249.213	185.569	252.034	unknown protein strong similarity to gi|3367522 F8K4.9 from Arabidopsis thaliana BAC gb|AC004392. EST gb|W43487 comes from this gene
247625_at	At5g60200	0.499533	0	838.119	663.959	648.31	367.928	330.766	375.495	zinc finger protein - like dof6 zinc finger protein, Arabidopsis thaliana, PIR:T47501;supported by full-length cDNA: Ceres:20852.
256226_at	At1g56280	0.499512	0	1633.79	1547.88	1536.93	820.735	713.871	822.393	unknown protein ; supported by cDNA: gi_15028022_gb_AY045868.1_
258367_at	At3g14370	0.49938	0	73.4435	83.0795	82.2965	35.822	39.5269	43.9129	putative protein kinase similar to protein kinase homolog GB:AAC78477 from [Arabidopsis thaliana];supported by full-length cDNA: Ceres:96699.
257809_at	At3g27060	0.499021	0	1840.63	1726.49	1528.66	907.129	924.122	711.649	ribonucleotide reductase small subunit, putative similar to RIBONUCLEOSIDE-DIPHOSPHATE REDUCTASE SMALL CHAIN GB:P49730 from [Nicotiana tabacum]
254631_at	At4g18610	0.498507	0	72.515	64.8907	67.6568	37.2379	27.0416	37.9455	putative protein predicted proteins, Arabidopsis thaliana
247847_at	At5g58110	0.498233	0	811.68	1089.55	1050.4	557.256	517.394	395.95	putative protein predicted proteins, Homo sapiens and Drosophila melanogaster
266895_at	At2g26040	0.497504	0	162.742	145.501	137.664	73.0911	74.3753	74.3743	hypothetical protein predicted by genscan and genefinder
253908_at	At4g27260	0.497216	0	1044.14	1198.55	1124.21	523.709	504.666	645.7	GH3 like protein GH3 protein, Glycine max., PIR2:S17433
257644_at	At3g25780	0.496822	0	218.788	206.445	177.023	92.5383	105.426	101.25	unknown protein ;supported by full-length cDNA: Ceres:3457.
266005_at	At2g37340	0.496566	0	1499.63	1384.12	1299.57	726.809	642.331	708.153	unknown protein
264508_at	At1g09570	0.496502	0	433.647	480.856	509.519	216.738	231.197	259.094	putative phytochrome A similar to GB:AAA21351; supported by cDNA: gi_14517371_gb_AY039520.1_
253437_at	At4g32460	0.496369	0	429.66	424.501	411.848	216.174	169.746	242.488	putative protein mRNAs from Ricinus communis and Medicago sativa, Z81012 and L36159;supported by full-length cDNA: Ceres:37529.
247130_at	At5g66180	0.496171	0	189.288	205.086	198.98	95.9035	97.7187	100.783	putative protein contains similarity to nucleolar protein
245382_at	At4g17800	0.496086	0	72.6102	76.7709	74.8253	30.6241	40.1792	40.4224	hypothetical protein
261196_at	At1g12860	0.495796	0	98.2026	88.8008	89.1908	46.4448	47.7459	42.7454	unknown protein
247283_at	At5g64250	0.49557	0	371.648	360.324	360.173	175.946	171.244	194.044	2-nitropropane dioxygenase-like protein ;supported by full-length cDNA: Ceres:207555.
258885_at	At3g10030	0.495386	0	164.72	176.996	166.809	76.4571	83.4185	92.0406	putative uridylate kinase similar to uridylate kinase GB:CAB13524 [Bacillus subtilis], GB:P74457 [Synechocystis PCC6803]; supported by cDNA: gi_14030680_gb_AF375431.1_AF375431
261727_at	At1g76090	0.495171	0	391.66	326.543	317.976	170.023	161.656	181.407	S-adenosyl-methionine-sterol-C-methyltransferase, putative almost identical to S-adenosyl-methionine-sterol-C-methyltransferase GI:2246456 from [Arabidopsis thaliana]; supported by cDNA: gi_2246455_gb_U71400.1_ATU71400
251459_at	At3g60200	0.495051	0	83.0253	78.7064	72.9723	40.3021	38.6513	37.237	putative protein hypothetical proteins At2g44600 - Arabidopsis thaliana, EMBL:AAC27462
264814_at	At2g17900	0.494361	0	120.933	118.033	118.55	60.5019	60.7733	55.4668	putative SET-domain transcriptional regulator contains SET domain (PS50280; PF00856)
251163_at	At3g63310	0.493715	0	523.775	491.56	453.864	245.96	230.2	249.205	putative protein S1R protein - Homo sapiens, EMBL:AF113127
252248_at	At3g49750	0.493633	0	112.078	105.914	105.275	53.5147	56.5649	49.4958	putative protein resistance gene Hcr2-5B, Lycopersicon esculentum, EMBL:AF053997
260201_at	At1g67600	0.492691	0	120.661	107.367	128.084	62.2988	52.2743	60.8801	F12A21.27 hypothetical protein;supported by full-length cDNA: Ceres:28118.
262574_at	At1g15230	0.492688	0	445.761	384.404	410.743	221.5	206.767	183.114	unknown protein ESTs gb|R30529, gb|Z48463, gb|Z48467, gb|AA597369 and gb|AA394772 come from this gene; supported by cDNA: gi_16209679_gb_AY057603.1_
252427_at	At3g47640	0.491809	0	151.19	148.689	128.307	68.0441	79.6159	62.9257	hypothetical protein
264001_at	At2g22420	0.491776	0	620.855	685.734	682.463	328.24	321.785	328.143	putative peroxidase ;supported by full-length cDNA: Ceres:113695.
253985_at	At4g26220	0.4911	0	65.1247	88.3872	89.721	34.3043	32.7237	52.4236	caffeoyl-CoA O-methyltransferase - like protein caffeoyl-CoA O-methyltransferase, Pinus taeda, AF036095;supported by full-length cDNA: Ceres:33227.
252542_at	At3g45770	0.491019	0	494.846	410.074	388.635	211.265	198.314	225.581	nuclear receptor binding factor-like protein nuclear receptor binding factor-1 NRBF-1 - Rattus norvegicus, EMBL:AB015724;supported by full-length cDNA: Ceres:249370.
249944_at	At5g22290	0.490635	0	290.086	267.557	248.418	136.693	134.751	124.038	NAM (no apical meristem)-like protein ; supported by cDNA: gi_14326464_gb_AF385685.1_AF385685
261109_at	At1g75450	0.49024	0	240.844	270.24	313.702	132.557	130.489	141.297	cytokinin oxidase, putative similar to GB:CAA77151 from [Zea mays] (Plant J. 17 (6), 615-626 (1999))
253191_at	At4g35350	0.490169	0	488.272	512.66	384.358	208.226	246.481	224.32	cysteine protease XCP1 identical to papain-type cysteine endopeptidase XCP1 GI:6708181 from [Arabidopsis thaliana]
248382_at	At5g51890	0.490074	0	236.555	292.923	202.609	89.2871	151.082	118.408	peroxidase
249983_at	At5g18470	0.489767	0	194.488	212.784	198.501	99.6012	88.9913	108.095	putative protein S-receptor kinase PK3 precursor, maize, PIR:T02753;supported by full-length cDNA: Ceres:154037.
253073_at	At4g37410	0.489622	0	1895.76	2096.1	2045.08	816.186	909.321	1230.31	cytochrome P450 monooxygenase - like protein cytochrome P450 monooxygenase CYP91A2, Arabidopsis thaliana, D78607;supported by full-length cDNA: Ceres:102007.
249070_at	At5g44030	0.489448	0	145.405	169.906	139.65	66.7181	80.6102	75.3516	cellulose synthase catalytic subunit-like protein
265955_at	At2g37280	0.488982	0	89.8796	105.133	110.969	44.5305	53.6501	51.4389	putative ABC transporter
250950_at	At5g03540	0.488769	0	1788.34	1805.57	1782.91	829.984	820.469	977.567	putative protein
245397_at	At4g14560	0.488259	0	463.605	393.816	461.097	216.016	202.274	225.488	auxin-responsive protein IAA1 ;supported by full-length cDNA: Ceres:33860.
245904_at	At5g11110	0.488027	0	160.593	176.909	181.919	70.3734	86.4741	96.6438	sucrose-phosphate synthase -like protein sucrose-phosphate synthase isoform 1, Citrus unshiu, PIR:S72648
257352_at	At2g34900	0.487502	0	242.936	237.559	241.728	130.203	119.767	102.115	putative RING3 protein
250769_at	At5g05680	0.487412	0	160.13	180.365	198.292	76.4029	91.9425	94.2659	putative protein similar to unknown protein (pir||F71190)
265087_at	At1g03760	0.487125	0	210.236	179.998	184.469	99.2973	95.4269	85.2281	hypothetical protein predicted by genefinder
266514_at	At2g47890	0.48595	0	121.288	103.727	114.412	53.3018	61.209	50.4338	putative zinc-finger protein (B-box zinc finger domain)
249439_at	At5g40020	0.485948	0	145.279	170.757	143.012	64.3903	76.2088	82.4744	thaumatin-like protein thaumatin-like protein - Arabidopsis thaliana, PIR:S71175
263921_at	At2g36460	0.485702	0	1935.65	2025.46	1844.32	932.77	995.446	891.493	putative fructose bisphosphate aldolase ;supported by full-length cDNA: Ceres:13024.
246214_at	At4g36990	0.485631	0	824.242	759.7	684.015	360.935	370.706	369.748	heat shock transcription factor HSF4 ; supported by cDNA: gi_1619920_gb_U68017.1_ATU68017
259616_at	At1g47960	0.485131	0	525.46	674.71	751.507	277.947	286.636	382.236	hypothetical protein contains similarity to invertase inhibitor GB:CAA73333 GI:2765240 from [Nicotiana tabacum]; supported by full-length cDNA: Ceres: 102433.
250752_at	At5g05690	0.48405	0	558.696	738.493	819.437	329.858	325.862	368.833	cytochrome P450 90A1 (sp|Q42569) ; supported by full-length cDNA: Ceres: 36334.
253326_at	At4g33440	0.484041	0	128.868	141.278	114.933	64.6974	59.4815	62.2152	putative protein polygalacturonase(EC 3.2.1.15) precursor - Erwinia carotovora,PID:g42330
253388_at	At4g32910	0.483984	0	483.136	504.784	485.777	240.924	213.232	259.09	putative protein ; supported by cDNA: gi_13605598_gb_AF361625.1_AF361625
267614_at	At2g26710	0.483614	0	162.561	129.358	128.146	67.6092	59.7065	75.8337	putative cytochrome P450
253877_at	At4g27435	0.483376	0	141.897	130.925	115.336	56.2303	58.7712	72.6247	Expressed protein ; supported by cDNA: gi_15809977_gb_AY054257.1_
257758_at	At3g22980	0.483252	0	122.432	167.383	159.283	67.1591	78.773	71.0955	eukaryotic translation elongation factor 2, putative similar to eukaryotic translation elongation factor 2 GB:NP_001952 [Homo sapiens]
256583_at	At3g28850	0.482145	0	115.203	117.982	129.556	60.6502	55.342	58.9016	hypothetical protein
260055_at	At1g78150	0.481796	0	529.564	596.172	548.623	273.51	263.413	269.777	unknown protein similar to putative protein GB:CAB38899 [Arabidopsis thaliana]
257203_at	At3g23730	0.481503	0	128.687	97.8402	93.0527	48.9619	56.8312	48.0855	xyloglucan endotransglycosylase, putative similar to xyloglucan endotransglycosylase 1 GB:CAA10231 from [Fagus sylvatica] (Plant Physiol.(1999) 119, 1148-1148);supported by full-length cDNA: Ceres:10852.
256430_at	At3g11020	0.481032	0	121.365	98.2141	92.1457	53.5138	48.8513	47.5844	DREB2B transcription factor identical to dehydration response element binding transcription factor DREB2B GB:BAA33795 [Arabidopsis thaliana]; supported by cDNA: gi_3738231_dbj_AB007791.1_AB007791
248240_at	At5g53950	0.479828	0	146.564	122.288	98.0555	65.2768	56.2177	54.558	CUC2 (dbj|BAA19529.1)
250293_s_at	At5g13360	0.478575	0	193.834	200.998	186.658	92.1509	90.7801	95.3554	auxin reponsive - like protein Nt-gh3 deduced protein, Nicotiana tabacum, EMBL:AF123503
246884_at	At5g26220	0.477658	0	234.94	307.589	328.592	131.317	159.042	125.739	putative protein cation transport protein chaC, Escherichia coli, PIR:G64868
258092_at	At3g14595	0.477622	0	711.231	673.374	655.923	337.12	318.215	319.266	Expressed protein ; supported by full-length cDNA: Ceres: 26411.
252786_at	At3g42670	0.477592	0	75.0706	80.0426	88.9436	39.3739	33.6996	43.486	putative protein putative DNA-helicase xnp-1 - Caenorhabditis elegans, EMBL:AF134186
263680_at	At1g26930	0.47741	0	395.53	392.256	393.888	189.263	166.33	208.55	unknown protein
252103_at	At3g51410	0.476768	0	92.422	83.4043	78.5817	45.4291	37.6817	38.1828	putative protein various predicted proteins, Arabidopsis thaliana
260436_at	At1g68140	0.476386	0	380.017	370.545	355.429	177.228	166.097	183.554	unknown protein
259410_at	At1g13340	0.475069	0	91.3904	71.146	70.8469	38.6139	34.6507	37.6086	hypothetical protein predicted by genemark.hmm
252213_at	At3g50210	0.474595	0	247.254	277.954	280.63	126.905	121.728	133.814	flavonol synthase - like protein SRG1 protein, Arabidopsis thaliana, PIR:S44261; supported by full-length cDNA: Ceres: 25787.
266835_at	At2g29990	0.474462	0	137.729	138.645	135.805	66.9745	61.0452	67.5437	putative NADH dehydrogenase (ubiquinone oxidoreductase)
250231_at	At5g13910	0.47429	0	169.817	192.682	211.959	77.3037	79.954	115.202	AP2/EREBP-like transcription factor LEAFY PETIOLE (gb|AAF32292.1)
266761_at	At2g47130	0.473732	0	108.613	104.168	102.143	45.3683	48.3589	55.4624	putative alcohol dehydrogenase
244920_s_at	nad3	0.473351	0	120.443	149.163	182.076	52.9147	84.4918	76.3975	NADH dehydrogenase subunit 3 Protein sequence is in conflict with the conceptual translation
246090_at	At5g20520	0.473106	0	687.327	648.825	569.961	308.729	268.197	324.867	putative protein BEM46 bem1/bud5 suppressor, Schizosaccharomyces pombe, bem1/bud5 suppressor, EMBL:SP29892;supported by full-length cDNA: Ceres:36716.
259656_at	At1g55200	0.472916	0	60.3744	64.7819	59.5258	31.413	28.5676	27.3585	protein kinase, putative contains Pfam profile: PF00069 Eukaryotic protein kinase domain
260130_s_at	At1g66280	0.472461	0	1231.83	1361.28	1338.05	614.579	581.374	661.368	beta-glucosidase, putative similar to GB:AAB64244 from [Arabidopsis thaliana] (Plant Mol. Biol. 34 (1), 57-68 (1997))
245734_at	At1g73480	0.472002	0	243.01	259.814	218.874	119.862	97.0497	123.731	lysophospholipase homolog, putative similar to lysophospholipase homolog GI:2801536 from [Oryza sativa]; supported by cDNA: gi_15028212_gb_AY045929.1_
250175_at	At5g14390	0.471547	0	180.79	221.905	233.426	87.2142	98.2466	114.5	putative protein CGI-67, Homo sapiens, EMBL:AF151825
258336_at	At3g16050	0.471442	0	509.078	400.061	370.724	195.394	213.458	194.529	putative ethylene-inducible protein similar to ethylene-inducible protein GB:M88254 from [Hevea brasiliensis]; supported by cDNA: gi_4103951_gb_AF029980.1_AF029980
253980_at	At4g26620	0.470991	0	351.597	346.463	358.16	174.45	162.545	160.475	sucrase-like protein sucrose cleavage protein - potato, Pir2:S51376;supported by full-length cDNA: Ceres:111209.
248834_at	At5g47090	0.470976	0	135.708	124.149	136.712	66.3792	65.2929	55.1023	unknown protein ;supported by full-length cDNA: Ceres:302.
261369_at	At1g53060	0.468353	0	120.806	121.485	130.912	55.7893	54.7862	64.2152	protein kinase, putative similar to many predicted protein kinases
261618_at	At1g33110	0.467164	0	631.285	544.252	508.6	268.155	240.813	277.801	unknown protein
265463_at	At2g37090	0.466868	0	114.065	145.269	119.642	48.6564	56.6351	71.6404	unknown protein
257030_at	At3g19110	0.466441	0	196.754	219.319	203.098	98.6643	94.1074	96.0352	unknown protein
252395_at	At3g47950	0.466245	0	78.4222	74.5732	58.063	29.3444	33.3508	35.7098	H+-transporting ATPase - like protein H+-transporting ATPase, Nicotiana plumbaginifolia, PIR2:A41779
247735_at	At5g59440	0.46613	0	430.491	515.59	486.722	225.608	224.824	217.44	thymidylate kinase - like protein thymidylate kinase, Arabidopsis thaliana, EMBL:AF081570;supported by full-length cDNA: Ceres:155539.
261298_at	At1g48510	0.465179	0	218.585	215.767	180.26	98.2121	86.4243	101.268	cytochrome c oxidase assembly protein Surfeit 1, putative similar to GB:AAF19609 from [Arabidopsis thaliana]
258397_at	At3g15357	0.464643	0	229.579	210.34	242.455	104.222	106.436	106.402	Expressed protein ; supported by full-length cDNA: Ceres: 18951.
249970_at	At5g19100	0.46425	0	823.395	719.988	726.33	336.732	346.077	370.906	dermal glycoprotein precursor -like protein dermal glycoprotein precursor, extracellular, carrot, PIR:T14329
262322_at	At1g27590	0.464215	0	78.0228	72.7984	71.8916	35.8081	34.4708	33.1076	hypothetical protein similar to hypothetical protein GB:AAD45997 GI:5668770 from (Arabidopsis thaliana)
246972_s_at	At5g24950	0.464026	0	85.8661	92.9262	92.651	39.5312	43.7736	42.6519	cytochrome P-450-like protein cytochrome P-450LXXIA1 - Persea americana (avocado), EMBL:M32885
259479_at	At1g19020	0.462227	0	132.319	108.741	115.466	59.4248	60.6992	44.672	Expressed protein ; supported by full-length cDNA: Ceres: 31015.
263028_at	At1g24030	0.462066	0	78.1758	71.6361	66.962	33.272	35.2884	31.6035	protein kinase, putative similar to PROTEIN KINASE APK1A GB:Q06548 from [Arabidopsis thaliana]
255094_at	At4g08590	0.461962	0	104.434	104.842	102.531	45.6287	49.4366	48.9776	putative zinc finger protein
245976_at	At5g13080	0.4619	0	51.9398	71.1448	59.053	27.6667	30.0908	26.3719	WRKY-like protein WRKY DNA binding protein - Solanum tuberosum, EMBL:AJ278507
254853_at	At4g12080	0.461446	0	458.032	442.32	404.638	185.208	173.329	243.646	putative DNA-binding protein AT-hook protein 2 - Arabidopsis thaliana, PID:e1253680
248048_at	At5g56080	0.461241	0	62.2744	67.0554	61.6269	32.7561	25.6565	29.6645	nicotianamine synthase
264264_at	At1g09250	0.461155	0	207.814	182.887	192.926	101.71	76.3646	91.0677	unknown protein ESTs gb|T04610, gb|N38459, gb|T45174, gb|R30481 and gb|N64971 come from this gene;supported by full-length cDNA: Ceres:9228.
258167_at	At3g21560	0.460852	0	208.8	193.432	261.01	111.015	91.9815	102.66	UDP-glucose:indole-3-acetate beta-D-glucosyltransferase, putative similar to UDP-glucose:indole-3-acetate beta-D-glucosyltransferase GB:AAB58497
258207_at	At3g14050	0.460551	0	100.995	120.712	101.083	42.1961	49.945	56.5203	putative GTP pyrophosphokinase similar to GTP PYROPHOSPHOKINASE GB:O87331 from [Corynebacterium glutamicum]; supported by cDNA: gi_7141305_gb_AF225703.1_AF225703
264005_at	At2g22470	0.460068	0	265.83	260.742	265.272	111.95	138.522	113.83	unknown protein ; supported by cDNA: gi_3883121_gb_AF082299.1_AF082299
266984_at	At2g39570	0.459193	0	552.222	508.266	508.643	268.839	199.972	251.723	unknown protein ; supported by cDNA: gi_15010737_gb_AY045670.1_
264289_at	At1g61890	0.458468	0	372.094	326.475	282.406	140.616	135.781	173.349	hypothetical protein similar to hypothetical protein GI:2894569 from [Arabidopsis thaliana]; supported by cDNA: gi_15028186_gb_AY045916.1_
250907_at	At5g03670	0.457643	0	60.987	74.5874	63.8292	31.0365	29.7332	30.4859	putative protein predicted proteins, Arabidopsis thaliana
267628_at	At2g42280	0.457209	0	157.386	161.668	167.987	69.7835	73.9927	78.9035	unknown protein similar to GP|2262147|AC002330
266695_at	At2g19810	0.456018	0	469.204	369.866	331.201	186.479	142.681	204.505	putative CCCH-type zinc finger protein ;supported by full-length cDNA: Ceres:101255.
256518_at	At1g66080	0.455242	0	66.9418	82.2734	78.0446	32.9191	42.4295	28.1097	hypothetical protein
245075_at	At2g23180	0.454824	0	92.279	108.915	93.2564	42.2152	42.4381	49.2697	putative cytochrome P450
254889_at	At4g11650	0.45476	0	1306.77	1416.63	1348.52	545.507	582.142	724.098	osmotin precursor ;supported by full-length cDNA: Ceres:13796.
246512_at	At5g15630	0.454188	0	94.8899	119.826	82.4698	42.4745	40.7894	51.7143	putative phytochelatin synthetase putative phytochelatin synthetase - Arabidopsis thaliana, EMBL:AJ006787
256063_at	At1g07130	0.453324	0	74.916	63.2304	64.9549	30.0967	31.9203	30.0537	Expressed protein ; supported by full-length cDNA: Ceres: 25069.
266118_at	At2g02130	0.452351	0	2229.96	2187.46	2281.29	991.462	1093.02	945.685	protease inhibitor II ; supported by cDNA: gi_15293090_gb_AY050979.1_
253047_at	At4g37295	0.451048	0	117.316	129.865	143.286	60.2625	48.5684	67.2884	Expressed protein ; supported by full-length cDNA: Ceres: 263956.
262525_at	At1g17060	0.451001	0	82.8201	93.6531	113.538	41.447	41.0868	48.2615	putative cytochrome P450 41% identical to Cytochrome P450 [Catharanthus roseus] (gi|404690)
256710_at	At3g30350	0.450757	0	66.5384	63.9977	60.2985	28.6853	23.5052	33.8296	hypothetical protein predicted by genemark.hmm;supported by full-length cDNA: Ceres:98547.
256441_at	At3g10940	0.450672	0	247.439	253.404	256.336	110.116	110.659	120.464	unknown protein ;supported by full-length cDNA: Ceres:3056.
252064_at	At3g51520	0.449404	0	340.846	368.108	306.778	148.981	141.685	165.808	putative protein various predicted proteins, C. elegans, Homo sapiens and yeast;supported by full-length cDNA: Ceres:36721.
260483_at	At1g11000	0.449179	0	79.6067	73.9901	73.085	39.3562	29.0186	33.4458	Barley Mlo protein isolog ; supported by cDNA: gi_14091577_gb_AF369565.1_AF369565
261825_at	At1g11545	0.449041	0	152.65	161.686	168.905	77.0981	70.4784	69.4184	endo-xyloglucan transferase, putative similar to endo-xyloglucan transferase GI:2244732 from [Gossypium hirsutum];supported by full-length cDNA: Ceres:7729.
245513_at	At4g15780	0.448357	0	396.318	444.972	416.687	200.943	186.755	176.325	SYBL1 like protein
258736_at	At3g05900	0.448261	0	57.8583	63.1104	62.7209	25.5692	28.56	28.2117	unknown protein
264460_at	At1g10170	0.448004	0	189.029	208.799	202.593	82.5055	88.9298	97.5555	hypothetical protein similar to transcriptional repressor NF-X1 in Homo sapiens (sp|Q12986|NFX1_HUMAN); similar to EST gb|T21002
262014_at	At1g35660	0.447815	0	54.7481	58.8461	51.7599	27.171	24.6178	22.2592	unknown protein
259378_at	At3g16310	0.44764	0	619.668	582.267	529.703	265.089	244.836	265.225	unknown protein supported by full-length cDNA: Ceres:29750.
250933_at	At5g03170	0.446465	0	176.395	170.499	138.792	60.1832	66.7656	89.8932	arabinogalactan protein - like arabinogalactan protein Pop14A9, Populus alba x Populus tremula, EMBL:AF183809;supported by full-length cDNA: Ceres:14950.
258760_at	At3g10780	0.446261	0	113.978	146.901	155.449	62.6819	62.5068	60.6022	putative membrane protein similar to integral membrane protein, Tmp21-I (p23) GB:CAA06212 [Rattus norvegicus]; contains Pfam profile: PF01105 emp24/gp25L/p24 family; contains non-consensus TG acceptor splice site at exon 3
255259_at	At4g05020	0.445637	0	140.105	121.866	113.368	53.1219	56.3541	57.789	coded for by A. thaliana cDNA W43435 ; supported by cDNA: gi_14532463_gb_AY039856.1_
247001_at	At5g67330	0.445573	0	561.944	606.828	496.425	235.639	245.638	260.69	natural resistance-associated macrophage protein ; supported by cDNA: gi_6468013_gb_AF202540.1_AF202540
258939_at	At3g10020	0.445445	0	1523.36	1493.88	1369.58	688.429	697.605	568.053	unknown protein predicted by genefinder, multiple est matches;supported by full-length cDNA: Ceres:7073.
245932_at	At5g09290	0.444698	0	95.0209	73.7297	56.9647	34.5621	31.7366	34.0765	3'(2'),5'-bisphosphate nucleotidase-like protein 3'(2'),5'-bisphosphate nucleotidase - Arabidopsis thaliana, EMBL:AB019227
258452_at	At3g22370	0.444685	0	277.889	308.9	273.166	155.823	105.317	121.269	alternative oxidase 1a precursor identical to GB:Q39219 from [Arabidopsis thaliana];supported by full-length cDNA: Ceres:116257.
266121_at	At2g02160	0.444522	0	440.351	398.239	369.613	182.911	172.286	181.876	unknown protein ; supported by cDNA: gi_16604650_gb_AY059770.1_
246909_at	At5g25770	0.443841	0	413.027	392.647	350.455	159.129	159.736	194.272	putative protein predicted protein, Oryza sativa
260687_at	At1g17530	0.443354	0	744.487	636.436	678.42	299.591	295.649	317.778	inner mitochondrial membrane protein, putative similar to GB:AAA57314 from [Arabidopsis thaliana]; supported by cDNA: gi_15010569_gb_AY045586.1_
264968_at	At1g67360	0.442744	0	475.784	526.847	477.153	204.922	234.821	215.423	stress related protein, putative similar to stress related protein GI:5802955 from [Vitis riparia];supported by full-length cDNA: Ceres:14043.
259680_at	At1g77690	0.442451	0	295.796	335.045	347.816	124.742	153.092	155.174	putative AUX1-like permease similar to AUX1 (regulator of root gravitropism, putative permease) GB:CAA67308 [Arabidopsis thaliana]; supported by cDNA: gi_15809995_gb_AY054266.1_
262045_at	At1g80240	0.442067	0	74.5017	73.5369	66.3899	28.1101	32.8229	33.8587	hypothetical protein predicted by genemark.hmm
248208_at	At5g53980	0.441616	0	62.4845	64.8748	59.6263	33.7558	23.9404	24.8797	unknown protein
262354_at	At1g64200	0.440801	0	139.792	210.218	209.485	78.3888	80.3704	87.8669	H+-transporting ATPase protein, putative similar to H+-transporting ATPase chain E GB:CAB43050 GI:4850294 from [Arabidopsis thaliana]
253224_at	At4g34860	0.440196	0	308.066	271.163	267.488	129.119	110.58	133.022	invertase - like protein mRNA, Lilium longiflorum, gb:D21823; supported by cDNA: gi_15215775_gb_AY050417.1_
253155_at	At4g35720	0.440069	0	127.386	97.8396	103.852	48.7199	41.3869	54.71	putative protein predicted protein, Arabidopsis thaliana
258603_at	At3g02990	0.438918	0	68.345	53.0703	50.5352	26.3376	22.0175	27.1171	putative heat shock transcription factor similar to heat shock factor 2 GB:CAB63800 [Arabidopsis thaliana]; contains Pfam profile: PF00447 HSF-type DNA-binding domain
256021_at	At1g58270	0.438536	0	479.359	472.878	445.246	190.511	194.7	227.636	unknown protein contains Pfam profile: PF00917 MATH domain; supported by cDNA: gi_12083245_gb_AF332419.1_AF332419
251391_at	At3g60910	0.437265	0	198.161	225.677	219.407	95.4697	100.348	85.4511	putative protein weak homology with predicted proteins, Arabidopsis thaliana
266893_at	At2g26070	0.435721	0	504.629	521.094	489.217	216.173	209.893	234.025	hypothetical protein predicted by genscan
264929_at	At1g60730	0.435662	0	329.644	338.963	306.359	135.418	141.784	147.554	auxin-induced protein, putative similar to auxin-induced atb2 GI:6562980 from [Arabidopsis thaliana]; supported by cDNA: gi_13605500_gb_AF361576.1_AF361576
264124_at	At1g79360	0.435661	0	67.2796	56.9439	66.2943	31.8636	25.9045	25.2331	hypothetical protein predicted by genemark.hmm
246913_at	At5g25830	0.435233	0	72.5903	84.9505	67.7203	32.6141	29.3553	36.0716	GATA transcription factor - like GATA transcription factor, Arabidopsis thaliana, PIR:T05288
266469_at	At2g31180	0.435126	0	81.6859	84.3501	83.2775	32.7433	38.9316	36.808	myb-related protein
255926_at	At1g22190	0.434748	0	345.677	351.562	285.919	162.444	131.566	133.416	AP2 domain containing protein RAP2, putative similar to AP2 domain containing protein RAP2.4 GI:2281633 from [Arabidopsis thaliana]; supported by cDNA: gi_15292782_gb_AY050825.1_
265086_at	At1g03770	0.434173	0	63.172	74.4469	69.1821	29.0922	33.7162	26.9791	hypothetical protein contains Zinc finger,C3HC4 type (RING finger), motif
248660_at	At5g48650	0.433691	0	114.142	102.865	108.359	46.9807	45.5316	48.596	RNA-binding protein-like
250074_at	At5g17310	0.432546	0	294.182	295.503	258.399	122.583	122.658	121.594	UDP-glucose pyrophosphorylase ; supported by cDNA: gi_13430663_gb_AF360244.1_AF360244
262105_at	At1g02810	0.432539	0	53.7648	72.165	66.9346	28.1275	25.7435	29.5503	pectin esterase, putative similar to pectin esterase GI:1213628 from [Prunus persica]
256285_at	At3g12510	0.432474	0	92.4227	80.4112	86.6934	37.269	37.5649	37.4049	hypothetical protein predicted by genscan+
248296_at	At5g53090	0.431947	0	167.593	196.781	182.577	75.7461	74.6897	85.8181	protochlorophyllide reductase; oxidoreductase required for shoot apex development
255923_at	At1g22180	0.431409	0	63.2808	72.309	61.4506	28.7756	32.0648	24.1646	hypothetical protein contains Pfam profile: PF00650 CRAL/TRIO domain
257481_at	At1g08430	0.431359	0	154.662	160.729	160.581	66.2556	63.6496	75.4097	hypothetical protein identical to hypothetical protein GB:AAF22890 GI:6664308 from [Arabidopsis thaliana]
266988_at	At2g39310	0.43122	0	1010.72	1197.78	1161.3	379.761	474.503	598.86	putative myrosinase-binding protein ;supported by full-length cDNA: Ceres:33545.
248394_at	At5g52070	0.430666	0	102.758	76.2866	71.4234	34.0722	33.9417	39.8542	unknown protein
266507_at	At2g47860	0.430137	0	70.049	87.5677	83.2968	29.1748	37.7526	36.6985	unknown protein EST matches on the reverse strand, spliced into 68114...67772 and 67603...67453, but no ORFs on that strand.
253684_at	At4g29690	0.429643	0	341.51	335.301	389.276	144.436	123.874	189.727	nucleotide pyrophosphatase - like protein
252993_at	At4g38540	0.429618	0	314.93	320.588	308.704	128.33	129.44	147.885	monooxygenase 2 (MO2)
249557_at	At5g38280	0.42942	0	60.1207	97.8889	74.2705	30.432	36.8937	32.42	receptor serine/threonine kinase PR5K ; supported by cDNA: gi_1235679_gb_U48698.1_ATU48698
265077_at	At1g55530	0.429082	0	438.501	486.394	458.555	196.422	189.19	208.002	hypothetical protein similar to RING-H2 finger protein RHC1a GB:AAC69854 GI:3790583 from [Arabidopsis thaliana]; supported by cDNA: gi_14517545_gb_AY039608.1_
247212_at	At5g65040	0.428959	0	343.625	303.942	323.834	132.952	123.782	159.957	putative protein similar to unknown protein (gb|AAF17687.1);supported by full-length cDNA: Ceres:250647.
247193_at	At5g65380	0.428698	0	507.994	416.202	414.748	187.573	163.805	222.625	putative protein strong similarity to unknown protein (emb|CAB89401.1); supported by cDNA: gi_14030730_gb_AF375456.1_AF375456
262605_at	At1g15170	0.426937	0	139.347	137.931	116.914	58.2798	60.0794	49.9361	hypothetical protein Strong similarity to gi|4734005 F3L12.7 hypothetical protein from Arabidopsis thaliana BAC gb|AC007178
257062_at	At3g18290	0.426831	0	242.561	316.728	271.497	111.742	126.514	116.349	zinc finger protein, putative contains Pfam profiles: PF00097 Zinc finger, C3HC4 type (RING finger) (2 copies)
250982_at	At5g03150	0.426036	0	67.0996	61.6722	68.1625	29.4567	22.6898	31.7545	putative protein zinc finger protein, Arabidopsis thaliana, EMBL:AL132953
253571_at	At4g31000	0.42597	0	92.7602	86.7205	95.7542	39.1224	44.1319	33.9876	putative calmodulin-binding protein calmodulin-binding protein, Nicotiana tabacum
255360_at	At4g03960	0.425794	0	337.335	372.542	404.801	173.114	154.939	146.57	putative protein ;supported by full-length cDNA: Ceres:26983.
261261_at	At1g26730	0.425078	0	299.436	348.58	318.869	144.047	142.473	124.482	putative aldehyde oxidase
251668_at	At3g57010	0.425029	0	517.752	520.467	521.154	203.318	223.787	235.674	putative protein strictosidine synthase (EC 4.3.3.2) - Rauvolfia mannii (fragment); supported by cDNA: gi_13877836_gb_AF370181.1_AF370181
265341_at	At2g18360	0.423675	0	376.974	362.573	290.324	134.769	134.603	166.959	hypothetical protein predicted by genscan; supported by cDNA: gi_13605610_gb_AF361631.1_AF361631
265272_at	At2g28350	0.423384	0	201.541	196.873	221.289	84.1007	84.8428	93.4288	unknown protein
266917_at	At2g45830	0.423319	0	89.4029	92.9218	86.2853	34.3721	32.5778	46.7578	unknown protein
264537_at	At1g55610	0.422879	0	133.313	128.547	156.358	44.0464	59.8059	73.0031	receptor kinase, putative similar to CLV1 receptor kinase GB:AAB58929 GI:2160756 from [Arabidopsis thaliana]
258287_at	At3g15990	0.422017	0	134.039	169.374	205.494	52.5658	71.9144	90.2873	putative sulfate transporter similar to sulfate transporter GB:BAA75015 from [Arabidopsis thaliana]; supported by cDNA: gi_12381948_dbj_AB054645.1_AB054645
245278_at	At4g17730	0.421796	0	460.471	448.177	472.819	195.913	178.644	208.14	syntaxin ; supported by cDNA: gi_2149379_gb_U85036.1_ATU85036
252946_at	At4g39235	0.421189	0	111.921	147.197	163.522	56.5952	64.3652	57.0508	Expressed protein ; supported by full-length cDNA: Ceres: 147351.
255064_at	At4g08950	0.420749	0	1049.45	1178.22	1003.4	410.178	496.793	452.499	putative phi-1-like phosphate-induced protein ;supported by full-length cDNA: Ceres:3552.
250702_at	At5g06730	0.420475	0	61.3938	65.3484	54.0998	19.9493	23.867	32.2232	peroxidase ;supported by full-length cDNA: Ceres:7360.
256839_at	At3g22930	0.4197	0	187.862	158.349	178.492	69.2568	65.989	84.9718	calmodulin, putative similar to calmodulin GB:AAA34015 [Glycine max]; supported by cDNA: gi_16226343_gb_AF428309.1_AF428309
259118_at	At3g01310	0.419506	0	295.635	349.201	322.472	136.742	147.549	121.5	unknown protein similar to unknown protein GB:BAA24863 [Homo sapiens], unknown protein GB:BAA20831 [Homo sapiens], unknown protein GB:AAB42264 [Caenorhabditis elegans]
245543_at	At4g15260	0.419206	0	56.6416	54.3366	60.6715	24.1362	24.3008	23.5196	glucosyltransferase
263288_at	At2g36130	0.419073	0	232.26	215.072	196.217	91.6046	96.8812	81.2084	cyclophilin-like protein ;supported by full-length cDNA: Ceres:124189.
248732_at	At5g48070	0.418989	0	802.186	802.433	742.263	241.861	368.392	373.064	xyloglucan endo-1,4-beta-D-glucanase
262912_at	At1g59740	0.417574	0	383.236	485.624	391.597	166.304	184.206	175.824	oligopeptide transporter, putative similar to oligopeptide transporter GI:510238 from [Arabidopsis thaliana]; supported by cDNA: gi_14334727_gb_AY035037.1_
245784_at	At1g32190	0.417559	0	245.747	208.554	216.702	100.701	82.8498	96.6327	hypothetical protein similar to hypothetical protein GB:AAD18105 GI:4337191 from [Arabidopsis thaliana]
248901_at	At5g46410	0.417441	0	209.614	226.654	232.948	95.0796	87.5706	96.708	putative protein contains similarity to (pir||T14814)
245228_at	At3g29810	0.416738	0	505.948	487.28	443.393	201.043	186.406	211.245	phytochelatin synthetase-like protein gene_id:K17E7.120;supported by full-length cDNA: Ceres:98007.
245076_at	At2g23170	0.415381	0	2362.03	2609.59	2331.25	982.24	990.996	1060.24	unknown protein
253578_at	At4g30340	0.414303	0	106.371	77.948	68.3331	36.3385	35.3245	33.0116	putative protein diacylglycerol kinase iota - Homo sapiens,PID:g3676530; supported by cDNA: gi_13430523_gb_AF360174.1_AF360174
259998_at	At1g68120	0.414143	0	156.875	116.883	124.26	54.3287	48.1577	62.3498	hypothetical protein similar to unknown protein GB:AAD26977 [Arabidopsis thaliana]
246425_at	At5g17420	0.413226	0	191.274	192.93	171.586	60.82	71.5611	97.2855	cellulose synthase catalytic subunit (IRX3) ; supported by cDNA: gi_4886755_gb_AF088917.1_AF088917
248819_at	At5g47050	0.412416	0	275.958	263.372	279.385	116.552	108.067	113.032	putative protein contains similarity to S-ribonuclease binding protein
258399_at	At3g15540	0.412343	0	200.882	181.031	214.629	79.6649	65.423	100.892	early auxin-induced protein, IAA19 identical to IAA19 GB:AAB84356 from [Arabidopsis thaliana]; supported by full-length cDNA: Ceres: 94231.
261934_at	At1g22400	0.412005	0	196.766	165.565	205.707	87.7224	62.6859	83.6264	UDP-glucose glucosyltransferase, putative similar to UDP-glucose glucosyltransferase GI:6561805 from [Sorghum bicolor]
262318_at	At1g27620	0.411763	0	156.746	145.134	145.517	58.554	54.7181	70.9495	putative hypersensitivity-related protein similar to GB:CAA64636
256363_at	At1g66510	0.411642	0	135.909	127.196	110.47	51.3205	51.1167	51.3421	unknown protein ; supported by cDNA: gi_15529199_gb_AY052224.1_
250968_at	At5g02890	0.410626	0	78.004	78.7624	76.1546	30.1466	32.5202	32.9767	putative protein ;supported by full-length cDNA: Ceres:1336.
254630_at	At4g18360	0.410574	0	345.777	330.811	298.773	129.727	124.621	146.11	glycolate oxidase - like protein (S)-2-hydroxy-acid oxidase (EC 1.1.3.15), peroxisomal, Spinacia oleracea (spinach), PIR1:OXSPH; supported by cDNA: gi_15292936_gb_AY050902.1_
257024_at	At3g19100	0.408346	0	702.259	686.654	607.771	248.058	250.477	316.803	CDPK-related kinase identical to GB:2AAD38059 from [Arabidopsis thaliana]
258887_at	At3g05630	0.40821	0	67.315	61.9574	79.2271	25.881	24.7765	34.454	putative phospholipase D similar to phospholipase D GB:BAA24577 from [Rattus norvegicus]
267429_at	At2g34850	0.406431	0	56.9222	56.3379	55.1609	21.9391	19.7644	26.748	putative UDP-galactose-4-epimerase
252827_at	At4g39950	0.405761	0	551.141	493.652	474.915	210.494	187.608	218.537	cytochrome P450 - like protein cytochrome P450, Sinapis alba, AF069494; supported by cDNA: gi_15028134_gb_AY046017.1_
257967_at	At3g19910	0.405303	0	872.362	930.104	800.25	365.442	337.511	351.936	hypothetical protein predicted by genemark;supported by full-length cDNA: Ceres:108568.
252102_at	At3g50970	0.405202	0	130.482	106.832	110.47	39.7644	45.712	55.4463	dehydrin Xero2 ; supported by cDNA: gi_15809983_gb_AY054260.1_
250426_at	At5g10510	0.404246	0	334.302	483.635	422.178	152.582	154.699	194.031	ovule development protein - like ovule development protein aintegumenta, Arabidopsis thaliana, PIR:S71365
250790_at	At5g05640	0.403775	0	313.9	306.282	307.152	117.084	111.138	146.212	putative protein similar to unknown protein (sp P03515)
251975_at	At3g53230	0.403207	0	161.379	150.863	138.404	61.1302	63.7414	56.8318	CDC48 - like protein transitional endoplasmic reticulum ATPase, Arabidopsis thaliana, PIR:S60112
251026_at	At5g02200	0.401972	0	91.9505	67.0651	83.1439	32.2217	25.5184	39.6012	hypothetical protein
265545_at	At2g28250	0.400983	0	69.5849	60.7278	69.9631	24.9304	27.3169	28.0598	putative protein kinase contains a protein kinase domain profile (PDOC00100)
261205_at	At1g12790	0.400733	0	81.4962	90.0712	82.9821	37.6372	33.0031	31.366	hypothetical protein predicted by genemark.hmm;supported by full-length cDNA: Ceres:6609.
254063_at	At4g25390	0.39932	0	78.2582	62.2964	60.6554	26.1898	27.2083	26.9491	receptor kinase-like protein receptor-like protein kinase, RLK3 - Arabidopsis thaliana,PID:e1363211
262552_at	At1g31350	0.397844	0	165.436	122.666	132.214	57.9729	54.3356	54.9115	hypothetical protein similar to hypothetical protein GB:AAF24593 GI:6692128 from [Arabidopsis thaliana]
261518_at	At1g71695	0.397471	0	678.457	796.176	828.928	289.867	296.466	329.265	peroxidase ATP4a identical to GB:CAA67309 GI:1429213 from [Arabidopsis thaliana]; supported by full-length cDNA: Ceres: 39968.
256358_at	At1g66470	0.396491	0	52.1234	61.2385	64.7281	24.283	20.5541	25.7739	unknown protein
266832_at	At2g30040	0.396114	0	90.7267	155.931	163.76	45.9239	61.2639	55.3844	putative protein kinase contains a protein kinase domain profile (PDOC00100)
254153_at	At4g24450	0.396042	0	79.1709	72.7932	80.1463	33.9453	29.0688	28.9114	putative protein hypothetical protein R1 - Solanum tuberosum,PIR2:T07050
246075_at	At5g20410	0.395791	0	86.7	86.2629	113.972	35.3398	37.249	40.9774	monogalactosyldiacylglycerol synthase ; supported by cDNA: gi_13937144_gb_AF372926.1_AF372926
267496_at	At2g30550	0.394996	0	121.746	136.116	119.994	45.1665	51.2153	52.8699	putative lipase ; supported by full-length cDNA: Ceres: 207043.
266746_s_at	At2g02930	0.39403	0	1069.81	1511.93	1092.73	635.946	367.08	444.825	putative glutathione S-transferase ;supported by full-length cDNA: Ceres:27915.; supported by cDNA: gi_11095995_gb_AF288181.1_AF288181
251078_at	At5g01990	0.393929	0	183.963	174.08	162.987	63.8128	68.3495	73.0863	putative protein hypothetical proteins - Arabidopsis thaliana
250935_at	At5g03240	0.393844	0	352.513	399.993	378.899	162.521	146.542	136.534	polyubiquitin (UBQ3) identical to GI:928809; supported by full-length cDNA: Ceres: 20908.
247473_at	At5g62260	0.393836	0	102.259	105.921	100.978	39.9871	36.3349	45.4356	putative protein AT-hook protein 2, Arabidopsis thaliana, EMBL:ATAJ4119
257956_at	At3g25400	0.393715	0	370.927	317.008	335.789	137.483	121.506	144.066	unknown protein
245523_at	At4g15910	0.39258	0	1274.29	1396.47	1314.33	557.403	503.529	503.535	drought-induced protein like
260635_at	At1g62420	0.392224	0	331.481	295.111	289.912	125.557	113.147	120.771	unknown protein
249951_at	At5g18930	0.391913	0	126.992	110.597	104.636	41.0437	36.0019	57.0768	S-adenosyl-L-methionine decarboxylase - like protein S-adenosyl-L-methionine decarboxylase (SAMDC3), Brassica juncea, EMBL:AF215665
253794_at	At4g28720	0.391216	0	195.285	159.177	192.677	61.9807	66.6437	85.4254	putative protein dimethylaniline monooxygenase (N-oxide-forming), Sus scrofa domestica, PIR1:A33768
260528_at	At2g47260	0.389332	0	379.975	407.642	409.082	160.992	145.643	159.278	putative WRKY-type DNA binding protein ;supported by full-length cDNA: Ceres:114256.
266167_at	At2g38860	0.38903	0	1069.56	1166.1	1047.07	440.393	426.997	409.691	unknown protein ;supported by full-length cDNA: Ceres:114031.
259384_at	At3g16450	0.388324	0	154.846	199.853	231.393	60.7045	68.0579	98.8308	putative lectin contains Pfam profile: PF01419 jacalin-like lectin domain; similar to jasmonate inducible protein GB:Y11483 (Brassica napus), myrosinase binding protein GB:BAA84545 (Arabidopsis thaliana); supported by full-length cDNA: Ceres: 38051.
247947_at	At5g57090	0.387247	0	294.47	287.945	249.173	133.632	86.9818	101.416	auxin transport protein EIR1 (gb|AAC39513.1) ; supported by cDNA: gi_3377506_gb_AF056026.1_AF056026
264052_at	At2g22330	0.38513	0	338.568	358.918	388.888	141.084	121.469	155.842	putative cytochrome P450
262976_at	At1g75520	0.38461	0	83.7201	102.634	103.634	33.5335	31.6001	46.3987	unknown protein
265948_at	At2g19590	0.383753	0	1482.24	1527.16	1441.44	501.804	575.004	631.216	1-aminocyclopropane-1-carboxylate oxidase ; supported by cDNA: gi_13877864_gb_AF370195.1_AF370195
245276_at	At4g16780	0.383068	0	121.185	101.519	110.258	45.7525	38.6098	43.1847	DNA-binding homeotic protein Athb-2 ; supported by cDNA: gi_166751_gb_M90394.1_ATHHOMEOA
247474_at	At5g62280	0.382399	0	74.8687	69.4882	58.5294	28.0387	22.5152	27.0296	putative protein predicted proteins, Arabidopsis thaliana
252047_at	At3g52490	0.38097	0	95.543	99.1508	101.086	36.5517	33.404	42.7276	putative protein heat shock protein - Glycine max,PID:g530207
263775_at	At2g46410	0.380953	0	79.516	80.3651	92.1067	30.4606	31.0419	34.493	putative MYB family transcription factor ; supported by cDNA: gi_2346965_dbj_AB004871.1_AB004871
262607_at	At1g13990	0.380176	0	375.014	365.752	352.094	146.178	137.811	131.49	unknown protein ;supported by full-length cDNA: Ceres:93312.
258856_at	At3g02040	0.379981	0	948.518	983.67	1065.9	415.53	334.958	388.728	hypothetical protein predicted by genefinder;supported by full-length cDNA: Ceres:40090.
255517_at	At4g02290	0.37969	0	639.067	799.285	720.266	244.457	291.151	283.997	putative endo-1,4-beta glucanase similar to plant endo-1,4-beta glucanases
254754_at	At4g13210	0.378793	0	110.851	114.604	119.83	44.4055	35.4364	50.9498	pectate lyase like protein pectate lyase -Fragaria x ananassa,PID:g2435395
265561_s_at	At2g05510	0.37738	0	430.896	427.319	439.742	105.815	188.127	195.881	putative glycine-rich protein
264255_at	At1g09140	0.377279	0	805.238	716.415	614.75	263.887	266.576	275.558	putative SF2/ASF splicing modulator, Srp30 similar to GB:CAB42558
249465_at	At5g39720	0.37727	0	64.5378	66.8911	93.8101	21.2943	33.5705	30.1111	AIG2 - like protein AIG2, Arabidopsis thaliana, SWISSPROT:AIG2_ARATH
251143_at	At5g01220	0.37652	0	235.339	215.102	278.758	76.8283	105.467	92.2625	putative protein SqdX protein, Synechococcus PCC7942, EMBL:SP45308; supported by cDNA: gi_15028316_gb_AY045961.1_
258565_at	At3g04350	0.376418	0	241.227	236.268	236.347	86.7283	82.604	99.3707	unknown protein ; supported by cDNA: gi_15450690_gb_AY052713.1_
247717_at	At5g59320	0.37548	0	2275.2	2118.54	2342.25	685.743	879.614	963.874	nonspecific lipid-transfer protein precursor - like nonspecific lipid-transfer protein precursor, Brassica napus, EMBL:AF101038;supported by full-length cDNA: Ceres:7828.
253296_at	At4g33770	0.374636	0	189.48	166.568	176.727	67.2751	61.9377	70.3838	putative protein inositol 1,3,4-trisphosphate 5/6-kinase, Arabidopsis thaliana, PIR2:JC5401
254349_at	At4g22250	0.373078	0	154.964	143.908	151.861	57.7502	56.0906	54.3178	hypothetical protein
251400_at	At3g60420	0.372391	0	97.5303	169.402	103.773	57.4254	38.4095	42.2125	putative protein prib5, Ribes nigrum, EMBL:RNI7578;supported by full-length cDNA: Ceres:31361.
253066_at	At4g37770	0.371637	0	216.545	177.179	157.263	62.716	74.7613	67.2897	1-aminocyclopropane-1-carboxylate synthase - like protein 1-aminocyclopropane-1-carboxylate synthase,Arabidopsis thaliana, S71174; supported by cDNA: gi_12247996_gb_AF334712.1_AF334712
244921_s_at	orf114	0.370544	0	89.6704	86.7644	85.1139	21.8055	39.742	35.3679	hypothetical protein
250145_at	At5g14690	0.370382	0	117.038	88.7329	125.453	38.7459	30.9789	52.9547	putative protein predicted protein, Arabidopsis thaliana
258570_at	At3g04530	0.369787	0	132.739	130.494	156.785	49.1325	47.3831	58.8018	phosphoenolpyruvate carboxylase kinase, putative similar to phosphoenolpyruvate carboxylase kinase GB:AAF06968 from [Arabidopsis thaliana]; supported by cDNA: gi_13877127_gb_AF358915.1_AF358915
252128_at	At3g50870	0.368983	0	221.216	210.49	196.133	88.4188	74.1498	69.0932	transcription factor-like protein Arabidopsis thaliana mRNA for GATA transcription factor 3, PID:e1254739;supported by full-length cDNA: Ceres:27213.
260639_at	At1g53180	0.368882	0	270.617	317.366	292.762	114.139	104.474	106.278	hypothetical protein predicted by genemark.hmm
259864_at	At1g72800	0.367451	0	158.518	184.108	176.797	70.6332	59.2069	61.0224	hypothetical protein predicted by genscan; supported by cDNA: gi_15292714_gb_AY050791.1_
247610_at	At5g60630	0.366599	0	208.13	185.21	208.33	78.3141	65.8648	76.3929	putative protein predicted protein, Arabidopsis thaliana
253299_at	At4g33800	0.36613	0	61.2911	58.0343	57.7773	24.0766	17.6913	23.0747	hypothetical protein ;supported by full-length cDNA: Ceres:6375.
250781_at	At5g05410	0.365063	0	103.069	99.4069	78.2865	36.6692	38.3032	27.5237	DREB2A (dbj|BAA33794.1) ; supported by cDNA: gi_3738229_dbj_AB007790.1_AB007790
257896_at	At3g16920	0.362894	0	539.445	534.096	478.558	148.253	157.989	257.005	basic chitinase, putative similar to basic chitinase GB:CAA78843 [Lycopersicon esculentum] (Plant Mol. Biol. 22 (6), 1017-1029 (1993)); supported by cDNA: gi_15724261_gb_AF412071.1_AF412071
252730_at	At3g43110	0.361914	0	77.5612	65.2851	86.1222	27.6842	27.8547	27.328	putative protein
266155_at	At1g64950	0.361348	0	79.8696	77.2104	80.3451	24.8498	33.4798	27.4636	cytochrome p450, putative similar to cytochrome p450 GI:438242 from [Solanum melongena]; supported by cDNA: gi_14334809_gb_AY035078.1_
259037_at	At3g09350	0.359739	0	273.602	437.352	327.07	127.126	126.691	119.601	hypothetical protein predicted by genscan+;supported by full-length cDNA: Ceres:19154.
266663_at	At2g25790	0.359693	0	174.639	167.584	194.218	45.4601	78.4934	69.0005	putative receptor-like protein kinase ; supported by cDNA: gi_17063166_gb_AY062104.1_
248774_at	At5g47830	0.358516	0	519.82	444.69	436.471	165.318	164.282	172.674	unknown protein
254393_at	At4g21580	0.358044	0	653.518	624.654	538.733	218.524	206.161	225.847	putative NADPH quinone oxidoreductase Pig3 Homo sapiens, PID:G2754812;supported by full-length cDNA: Ceres:4621.
249824_at	At5g23380	0.357891	0	237.443	307.56	315.683	101.968	87.1711	118.893	putative protein similar to unknown protein (gb AAD11584.1)
245884_at	At5g09300	0.356639	0	97.6905	86.8763	83.8267	30.3212	31.9964	33.4019	branched-chain alpha keto-acid dehydrogenase E1 alpha subunit-like protein branched-chain alpha keto-acid dehydrogenase E1 alpha subunit - Arabidopsis thaliana, EMBL:AF077955;supported by full-length cDNA: Ceres:3693.
248104_at	At5g55250	0.356312	0	166.077	126.471	125.466	44.0857	43.963	60.8947	S-adenosyl-L-methionine:salicylic acid carboxyl methyltransferase-like protein ; supported by full-length cDNA: Ceres: 37493.
258560_at	At3g06020	0.356122	0	78.1359	83.1971	115.729	27.2055	32.4495	39.013	hypothetical protein predicted by genefinder
266737_at	At2g47140	0.354374	0	120.936	110.649	120.628	44.2005	36.043	44.5717	putative alcohol dehydrogenase ; supported by cDNA: gi_13878112_gb_AF370319.1_AF370319
250205_at	At5g14020	0.354321	0	101.325	103.539	90.8661	38.6746	26.2376	39.8711	unknown protein
250764_at	At5g05960	0.354295	0	142.616	141.689	153.934	54.2914	32.7533	68.2213	putative protein similar to unknown protein (emb|CAB88360.1);supported by full-length cDNA: Ceres:29476.
257544_at	At3g20880	0.352719	0	117.497	116.646	101.395	39.775	36.7684	41.8073	putative DNA-binding protein similar to GB:AAF18247 from [Arabidopsis thaliana]
245296_at	At4g16370	0.352374	0	832.835	910.446	694.514	263.515	321.866	273.634	isp4 like protein ; supported by cDNA: gi_15451019_gb_AY054590.1_
263042_at	At1g23340	0.35168	0	68.6015	71.3671	65.7998	22.053	25.9686	24.343	conserved hypothetical protein protein predicted by genemark.hmm
258257_at	At3g26770	0.351406	0	351.832	345.436	338.214	121.083	105.5	137.292	putative short chain alcohol dehydrogenase contains Pfam profile: PF00106 short chain dehydrogenase; similar to sex determination protein tasselseed 2 GB:P50160 [Zea mays]; supported by cDNA: gi_15529183_gb_AY052216.1_
253406_at	At4g32890	0.349307	0	208.981	202.282	208.654	74.1245	64.0804	78.3367	putative protein GATA transcription factor 3, Arabidopsis thaliana, gb:Y13650
265668_at	At2g32020	0.349052	0	144.623	124.147	128.894	47.3447	46.04	45.4207	putative alanine acetyl transferase ;supported by full-length cDNA: Ceres:21201.
251403_at	At3g60300	0.348691	0	853.491	783.847	740.116	284.064	237.945	306.989	putative protein RING finger protein AO7, Mus musculus, EMBL:AF171060
264680_at	At1g65510	0.348632	0	77.8403	67.1905	70.1838	24.2555	23.9366	26.8385	hypothetical protein predicted by genemark.hmm
262868_at	At1g64980	0.347486	0	405.714	396.415	347.959	132.824	132.056	134.76	unknown protein
249053_at	At5g44440	0.346655	0	177.522	140.439	158.349	56.9258	44.1091	64.0803	berberine bridge enzyme-like protein
260502_at	At1g47270	0.346537	0	245.561	202.743	199.204	75.228	60.7039	88.4536	putative Tub family protein contains Pfam profiles: PF00646 F-box domain, PF01167 Tub family
266300_at	At2g01420	0.345782	0	240.556	205.617	197.908	65.9977	67.5413	89.1723	putative auxin transport protein ; supported by cDNA: gi_7109714_gb_AF087016.1_AF087016
262416_at	At1g49390	0.344494	0	60.7919	76.0921	76.5112	24.3667	21.8743	27.2723	flavonol synthase, putative similar to flavonol synthase GI:311657 from [Petunia hybrida]
261814_at	At1g08310	0.343597	0	103.24	110.519	132.018	30.941	40.6521	47.215	unknown protein
262549_at	At1g31290	0.342385	0	85.8723	80.7245	91.7202	23.1214	32.0336	33.2889	hypothetical protein similar to hypothetical protein GB:AAF24586 GI:6692121 from [Arabidopsis thaliana]
257672_at	At3g20300	0.342207	0	89.5937	96.0869	101.214	32.4356	31.7655	33.9763	unknown protein ;supported by full-length cDNA: Ceres:124193.
255788_at	At2g33310	0.341644	0	373.911	464.785	473.508	142.563	137.842	167.901	auxin regulated protein (IAA13) GB:S58499;supported by full-length cDNA: Ceres:13741.
254361_at	At4g22212	0.340768	0	984.01	914.746	1100.57	282	286.747	453.327	Expressed protein ; supported by full-length cDNA: Ceres: 113536.
265544_at	At2g28260	0.340749	0	57.0957	50.9717	57.0027	18.6289	18.23	19.3886	putative cyclic nucleotide and calmodulin-regulated ion channel protein
253801_at	At4g28170	0.339824	0	202.93	191.672	212.911	64.3835	61.811	80.2528	hypothetical protein
251012_at	At5g02580	0.338496	0	96.1603	120.451	128.481	43.9432	30.4114	42.4578	putative protein ;supported by full-length cDNA: Ceres:16476.
245141_at	At2g45400	0.337606	0	302.636	334.616	348.453	115.481	98.777	118.522	putative flavonol reductase
259831_at	At1g69600	0.337417	0	54.914	69.7716	66.7113	22.3994	20.8582	21.323	hypothetical protein predicted by genemark.hmm
254235_at	At4g23750	0.337306	0	287.626	267.716	249.561	87.1222	87.7338	96.6424	putative Ap2 domain protein DNA-binding protein Pti6 - Lycopersicon esculentum,PID:g2213785; supported by cDNA: gi_15982736_gb_AY057475.1_
255637_at	At4g00750	0.336465	0	63.1107	52.8014	52.0111	18.6231	16.6445	21.2327	hypothetical protein
264402_at	At2g25140	0.335129	0	124.086	229.393	215.865	57.39	61.6264	71.7873	HSP100/ClpB, putative similar to HSP100/ClpB GI:9651530 [Phaseolus lunatus]
248282_at	At5g52900	0.333312	0	118.695	138.814	119.447	40.5503	32.6632	52.4306	unknown protein ;supported by full-length cDNA: Ceres:148254.
266270_at	At2g29470	0.332413	0	113.619	111.338	120.514	34.2827	33.4887	47.0676	putative glutathione S-transferase ; supported by cDNA: gi_11096003_gb_AF288185.1_AF288185
258029_at	At3g27580	0.332393	0	112.591	100.981	101.606	31.0929	33.7626	39.9074	serine/threonine-protein kinase, PK7 identical to GB:Q05999 from [Arabidopsis thaliana]
258498_at	At3g02480	0.332211	0	81.9456	102.009	96.1082	17.5156	48.3553	27.1692	unknown protein similar to pollen coat protein GB:CAA63531 from [Brassica oleracea]; supported by cDNA: gi_14335127_gb_AY037243.1_
266611_at	At2g14960	0.331231	0	60.9232	56.3755	57.0735	16.6821	19.6408	21.4346	putative auxin-regulated protein
264026_at	At2g21060	0.330819	0	349.368	322.009	356.337	116.979	117.377	105.631	glycine-rich protein (AtGRP2) Same as GB: U39072; supported by cDNA: gi_1063683_gb_U39072.1_ATU39072
261081_at	At1g07350	0.329254	0	526.59	607.153	559.766	186.296	187.112	184.186	transformer-SR ribonucleoprotein, putative similar to GB:Y09506 from [Nicotiana tabacum] (Plant Mol. Biol. 35 (3), 261-269 (1997)); supported by cDNA: gi_15292732_gb_AY050800.1_
247509_at	At5g62020	0.327228	0	302.869	275.162	232.517	97.4357	83.1409	84.6575	heat shock factor 6
246016_at	At5g10720	0.326777	0	113.195	104.517	112.781	35.2239	27.9427	44.8309	histidine kinase - like protein sensory transduction histidine kinase slr1759, Synechocystis sp., PIR:S75142
246998_at	At5g67370	0.326406	0	111.364	151.374	129.599	39.2591	46.7024	42.0998	putative protein similar to unknown protein (gb|AAC18972.1); supported by cDNA: gi_15293188_gb_AY051028.1_
246125_at	At5g19875	0.325909	0	175.212	168.681	184.097	58.086	54.7402	59.2507	Expressed protein ; supported by full-length cDNA: Ceres: 59.
261551_at	At1g63440	0.324384	0	219.697	209.587	195.082	56.041	68.3148	78.1786	ATP dependent copper transporter, putative similar to ATP dependent copper transporter GB:AAD29109 GI:4760370 [Arabidopsis thaliana]
266690_at	At2g19900	0.323761	0	75.3346	72.0328	69.5185	23.1041	21.7449	25.3702	malate oxidoreductase (malic enzyme)
260058_at	At1g78100	0.322998	0	615.971	580.003	590.437	189.193	173.958	213.857	unknown protein ; supported by cDNA: gi_15450975_gb_AY054568.1_
253776_at	At4g28390	0.322486	0	259.573	257.091	230.097	77.6149	79.8581	83.3471	ADP,ATP carrier-like protein ADP,ATP carrier protein-rice, PIR2:S33630;supported by full-length cDNA: Ceres:42036.
260230_at	At1g74500	0.321061	0	88.9474	101.931	134.337	39.5255	26.9097	37.9789	putative DNA-binding protein contains Pfam profile: PF00010 helix-loop-helix DNA-binding domain;supported by full-length cDNA: Ceres:519.
250051_at	At5g17800	0.320019	0	142.666	134.56	125.306	43.2825	35.4216	50.1139	MYB56 R2R3-MYB factor family member
264580_at	At1g05340	0.319871	0	123.119	108.085	109.395	39.0466	37.2488	32.6523	unknown protein EST gb|ATTS0295 comes from this gene;supported by full-length cDNA: Ceres:20380.
251704_at	At3g56360	0.319685	0	1062.26	954.988	946.866	321.302	349.845	276.437	putative protein unknown protein 110K5.12 - Sorghum bicolor, TREMBL:AF124045_5;supported by full-length cDNA: Ceres:142358.
254986_at	At4g10640	0.319558	0	102.521	90.8218	86.2759	26.9983	26.0958	36.2604	putative protein SF16 protein -Helianthus annuus,PID:g560150
259966_at	At1g76500	0.318382	0	146.879	118.927	123.008	41.6969	33.4309	48.6637	unknown protein
246962_s_at	At5g24800	0.318069	0	157.131	143.088	163.804	55.6585	45.67	46.2628	transcription factor-like protein light-induced protein CPRF-2 - Petroselinum crispum, PIR:S16321
258795_at	At3g04570	0.317085	0	305.278	255.608	251.595	73.9176	74.7348	108.973	hypothetical protein similar to putative DNA-binding proteins: GB:AAB82621, GB:Arabidopsis thaliana, GB:CAB40946 [Arabidopsis thaliana];supported by full-length cDNA: Ceres:15781.
250455_at	At5g09980	0.316718	0	148.469	137.664	148.861	46.9986	49.319	41.4527	unknown protein ; supported by full-length cDNA: Ceres: 6477.
264741_at	At1g62290	0.314326	0	402.397	388.038	328.061	126.399	105.851	119.322	aspartic protease, putative similar to aspartic protease GI:1326164 from [Brassica napus]
252557_at	At3g45960	0.314266	0	73.7038	82.7027	77.2229	25.7045	24.3795	23.3378	putative protein cim1 induced allergen, Glycine max, EMBL:U03860
248423_at	At5g51670	0.313999	0	142.383	155.254	152.938	40.4118	47.331	53.7371	putative protein contains similarity to unknown protein (emb|CAB85560.1)
260932_s_at	At1g02530	0.3117	0	55.9714	63.0467	58.3948	18.9591	18.9888	17.3517	hypothetical protein contains similarity to multidrug resistance protein 3 GB:P23174 from [Cricetulus griseus]
251013_at	At5g02540	0.311086	0	70.7385	74.8132	84.0302	21.7652	24.6998	24.9547	putative protein various predicted proteins, Brassica rapa, Arabidopsis thaliana;supported by full-length cDNA: Ceres:26538.
262099_s_at	At1g59500	0.310578	0	277.745	423.836	358.386	132.537	90.4226	106.243	auxin-regulated protein GH3, putative similar to auxin-regulated protein GH3 GI:18590 from [Glycine max]
262369_at	At1g73010	0.310384	0	1569.45	1995.17	2105.6	443.985	606.013	709.949	hypothetical protein predicted by genemark.hmm;supported by full-length cDNA: Ceres:19976.
245416_at	At4g17350	0.308497	0	113.66	94.8298	98.1699	28.8782	24.0154	41.7101	putative protein
247600_at	At5g60890	0.30758	0	161.332	150.611	144.391	44.9205	42.0525	53.3864	Myb transcription factor homolog (ATR1)
246701_at	At5g28020	0.306739	0	623.597	618.677	494.526	186.239	158.448	188.057	cysteine synthase ;supported by full-length cDNA: Ceres:154690.
254269_at	At4g23050	0.305986	0	184.941	155.289	156.81	51.1453	49.6944	51.2475	putative serine/threonine kinase MAP3K delta-1 protein kinase, Arabidopsis thaliana,PID:g2253010; supported by cDNA: gi_15810436_gb_AY056257.1_
249389_at	At5g40100	0.305211	0	90.693	85.9161	89.7362	23.0673	25.7341	32.4901	disease resistence like - protein downy mildew resistance protein RPP5, Arabidopsis thaliana, EMBL:AF180942
263208_at	At1g10480	0.303877	0	159.049	152.153	170.063	43.2829	47.537	55.4254	zinc finger protein 5, ZFP5 possible transcription factor with C2H2 zinc finger;supported by full-length cDNA: Ceres:23664.
247177_at	At5g65300	0.302825	0	201.999	164.792	192.255	52.6608	54.6296	62.0025	unknown protein ; supported by cDNA: gi_13877834_gb_AF370180.1_AF370180
255302_at	At4g04830	0.302522	0	867.691	994.069	976.399	246.059	277.834	334.714	putative protein similar to transcriptional regulator;supported by full-length cDNA: Ceres:9218.
248209_at	At5g53990	0.302304	0	77.2464	71.0832	72.1867	26.0905	19.3303	21.2422	flavonol 3-O-glucosyltransferase-like protein
252312_at	At3g49380	0.301328	0	134.697	119.402	126.608	31.6509	35.7224	47.3445	hypothetical protein SF16 protein, Helianthus annus, gb:AAD12670
247458_at	At5g62180	0.29913	0	271.989	485.104	447.651	114.729	98.288	147.358	putative protein PrMC3, Pinus radiata, EMBL:AF110333
246612_at	At5g35320	0.297302	0	579.771	458.495	446.654	146.191	147.74	147.539	putative protein ;supported by full-length cDNA: Ceres:38281.
267075_at	At2g41070	0.297142	0	387.427	360.519	386.183	118.068	102.655	116.274	putative bZIP transcription factor contains a bZIP transcription factor basic domain signature (PDOC00036);supported by full-length cDNA: Ceres:114632.
252014_at	At3g52870	0.296385	0	314.756	387.877	340.639	96.458	116.396	96.3562	putative protein predicted proteins, Arabidopsis thaliana
248740_at	At5g48130	0.295143	0	51.726	52.5103	53.8754	15.9703	14.809	15.8863	putative protein contains similarity to bZIP transcription factor
258158_at	At3g17790	0.295062	0	1053.4	1140.69	1138.56	351.502	281.415	350.423	acid phosphatase type 5 identical to GB:CAB63938 from [Arabidopsis thaliana];supported by full-length cDNA: Ceres:113666.
262915_at	At1g59940	0.293338	0	360.023	300.981	295.889	106.847	80.9623	92.8838	response regulator 3 identical to response regulator 3 GI:3953595 from [Arabidopsis thaliana]; supported by cDNA: gi_3953594_dbj_AB008486.1_AB008486
250662_at	At5g07010	0.292649	0	231.103	230.506	182.81	46.4341	62.3023	79.8524	steroid sulfotransferase-like protein ;supported by full-length cDNA: Ceres:124067.
254042_at	At4g25810	0.29237	0	316.784	245.229	252.597	77.6322	83.6087	76.9268	xyloglucan endo-1,4-beta-D-glucanase (XTR-6) ; supported by cDNA: gi_1244757_gb_U43488.1_ATU43488
251245_at	At3g62090	0.291457	0	119.899	98.7825	95.1696	28.2952	25.1328	38.0461	putative protein phytochrome-associated protein 3 (PAP3) - Arabidopsis thaliana, EMBL:AF088280
248563_at	At5g49690	0.291189	0	151.353	133.504	119.786	46.7045	29.3921	41.7309	anthocyanidin-3-glucoside rhamnosyltransferase-like
247933_at	At5g56980	0.290655	0	100.327	105.196	89.9122	27.4313	28.59	29.8484	putative protein non-consensus CG donor splice site at exon 1, GA donor splice site at exon 3, similar to unknown protein (pir||T04268);supported by full-length cDNA: Ceres:32257.
264025_at	At2g21050	0.290075	0	349.923	300.393	264.965	78.4211	80.7703	106.309	AUX1-like amino acid permease ; supported by cDNA: gi_15451207_gb_AY054684.1_
262307_at	At1g71000	0.287375	0	56.9029	63.0635	50.6465	16.6442	16.7457	15.6399	heat shock protein DnaJ, putative similar to heat shock protein DnaJ GI:5020005 from [Rhodothermus marinus]
254636_at	At4g18700	0.287362	0	1071.87	1079.45	1113.99	295.941	258.099	384.285	putative protein kinase ; supported by cDNA: gi_13249122_gb_AF295667.1_AF295667
252019_at	At3g53040	0.286634	0	83.6901	62.9877	68.1784	17.7039	18.8156	25.0656	late embryogenesis abundant protein - like late embryogenesis abundant protein, Arabidopsis thaliana, PIR:JC6171
266132_at	At2g45130	0.286093	0	194.091	217.275	291.318	49.6822	81.0272	70.3236	hypothetical protein predicted by genscan
259913_at	At1g72660	0.285857	0	80.6513	68.3913	60.7335	21.4465	17.7885	20.7309	putative GTP-binding protein similar to GTP-binding protein GB:AAB53256 [Arabidopsis thaliana]
252822_at	At4g39955	0.280135	0	120.648	126.81	124.686	33.5809	33.0637	37.606	Expressed protein ; supported by full-length cDNA: Ceres: 114014.
264551_at	At1g09460	0.2792	0	398.071	344.095	331.19	82.7327	86.8069	130.141	unknown protein similar to beta-1,3-glucanase GB:AAD22663, location of EST 192N12T7, gb|R90355
266753_at	At2g46990	0.273693	0	89.1871	98.7159	98.4992	27.1588	25.6146	25.613	auxin-induced protein (IAA20) identical to GB:2618729
259223_at	At3g03660	0.27319	0	59.7043	63.9085	56.6489	13.2936	13.0349	22.9171	hypothetical protein
267389_at	At2g44460	0.271235	0	165.456	128.258	256.223	27.8573	38.6857	82.6189	putative beta-glucosidase
258652_at	At3g09910	0.270931	0	85.5028	99.0719	95.825	24.7932	22.3381	28.8377	putative Ras-like GTP-binding protein contains Pfam profile: PF00071 Ras family
260527_at	At2g47270	0.270425	0	136.364	139.871	192.551	37.3047	31.7869	57.68	unknown protein ;supported by full-length cDNA: Ceres:20378.
261393_at	At1g79580	0.268446	0	66.7514	64.0133	67.7938	17.2402	14.0777	21.9843	NAM (no apical meristem)-like protein OsNAC4, putative similar to NAM (no apical meristem)-like protein OsNAC4 GI:6730938 from [Oryza sativa]
253522_at	At4g31290	0.26819	0	1640.48	1712.15	1603.74	494.818	379.987	454.445	predicted protein cation transport protein ChaC, Escherichia coli, PIR2:G64868;supported by full-length cDNA: Ceres:39740.
260991_at	At1g12160	0.267512	0	92.8956	106.214	97.1255	25.6944	21.9076	31.6443	hypothetical protein predicted by genemark.hmm
249812_at	At5g23830	0.267077	0	498.749	559.665	579.059	120.536	123.623	193.172	putative protein similar to unknown protein (pir||T00970);supported by full-length cDNA: Ceres:13418.
258975_at	At3g01970	0.266854	0	362.052	395.178	390.711	94.4636	110.909	100.96	putative WRKY-like transcriptional regulator protein similar to WRKY1 GB:AAC49527 (Petroselinum crispum); supported by full-length cDNA: Ceres: 1415.
259057_at	At3g03310	0.266794	0	611.906	644.657	592.366	170.689	148.547	174.048	unknown protein ; supported by cDNA: gi_15809941_gb_AY054239.1_
263433_at	At2g22240	0.26601	0	426.261	474.845	421.113	113.388	105.682	132.653	putative myo-inositol 1-phosphate synthase ; supported by cDNA: gi_15450746_gb_AY053415.1_
251160_at	At3g63240	0.265625	0	101.799	113.429	119.37	24.1877	27.4814	37.2086	inositol-1,4,5-trisphosphate 5-Phosphatase-like protein inositol-1,4,5-trisphosphate 5-Phosphatase - Arabidopsis thaliana, EMBL:AJ002295
265856_at	At2g42430	0.265221	0	107.715	110.148	115.178	21.4205	28.2886	38.6202	hypothetical protein predicted by genefinder; supported by cDNA: gi_15294285_gb_AF410334.1_AF410334
260025_at	At1g30070	0.264978	0	638.379	857.325	720.678	198.007	197.333	191.952	unknown protein ;supported by full-length cDNA: Ceres:270659.
252988_at	At4g38410	0.264676	0	164.169	178.563	209.224	44.2279	47.3383	54.5231	putative cold-regulated protein cold-regulated protein cor47 - Arabidopsis thaliana, PIR2:S19226
264783_at	At1g08650	0.264408	0	138.754	129.429	131.578	32.9385	38.2182	34.5433	putative calcium-dependent protein kinase (U90439) similar to ESTs gb|T46119, gb|H76837, and gb|H36948; supported by cDNA: gi_6318612_gb_AF162660.1_AF162660
254403_at	At4g21323	0.264277	0	55.6693	60.0095	54.8381	16.0855	14.6822	14.296	subtilisin-like serine protease contains similarity to subtilase; SP1 GI:9957714 from [Oryza sativa]
263977_at	At2g42660	0.26231	0	90.307	93.5483	83.9197	23.2832	21.3261	25.6307	hypothetical protein predicted by genscan
246891_at	At5g25490	0.261196	0	363.626	314.383	268.884	88.2454	69.669	89.4101	putative protein various predicted proteins, Oryza sativa and Arabidopsis thaliana
250746_at	At5g05880	0.258577	0	157.271	176.901	144.452	50.5233	29.007	44.2307	glucuronosyl transferase-like protein
255695_at	At4g00080	0.258256	0	180.201	140.438	144.011	39.4053	39.6141	40.9794	putative protein
265501_at	At2g15490	0.258131	0	389.415	332.571	291.472	81.3233	93.7025	86.5795	putative glucosyltransferase
245140_at	At2g45420	0.257543	0	74.823	72.8887	79.138	15.9242	16.5928	25.9065	unknown protein predicted by genefinder and genscan; similar to gi2347197|AC002338
266184_s_at	At2g38940	0.257343	0	701.175	629.327	702.905	153.329	156.537	213.416	phosphate transporter (AtPT2) identical to GB:U62331
255934_at	At1g12740	0.255126	0	107.643	105.954	122.91	26.5536	31.3886	27.9095	cytochrome P450, putative similar to cytochrome P450 GI:4176420 from [Arabidopsis thaliana]
246001_at	At5g20790	0.254523	0	408.237	317.328	444.226	71.5404	100.311	125.887	putative protein predicted protein, Arabidopsis thaliana;supported by full-length cDNA: Ceres:267031.
246426_at	At5g17430	0.254053	0	84.866	91.1351	92.2828	21.3512	18.2483	28.5588	ovule development protein aintegumenta-like protein ovule development protein aintegumenta - Arabidopsis thaliana, PIR:S71365
250248_at	At5g13740	0.253494	0	942.196	903.729	687.257	204.211	226.623	211.312	transporter-like protein
262947_at	At1g75750	0.253383	0	585.22	483.357	515.035	93.0561	141.064	167.14	unknown protein ;supported by full-length cDNA: Ceres:9435.
263391_at	At2g11810	0.252291	0	194.695	193.79	208.872	33.91	60.8756	55.9221	putative monogalactosyldiacylglycerol synthase ; supported by cDNA: gi_9927294_dbj_AB047398.1_AB047398
247136_at	At5g66170	0.250439	0	1355.54	1446.68	1310.6	340.504	270.278	419.227	senescence-associated protein contains similarity to ketoconazole resistant protein GI:928938 and senescence-associated protein GI:1046268 from [Arabidopsis thaliana]; supported by full-length cDNA: Ceres:24140.
257353_at	At2g23050	0.250147	0	405.945	489.749	491.692	110.095	99.9554	137	hypothetical protein predicted by genscan
257976_at	At3g20840	0.24817	0	176.128	190.913	219.606	41.9721	34.7715	68.8446	putative transcription factor contains AP2 domain, similar to GB:S71365 from [Arabidopsis thaliana]
260097_at	At1g73220	0.247609	0	68.382	94.8426	120.281	9.8927	28.4417	31.8642	putative transporter similar to organic cation transporter 3 GB:AAD20978 [Mus musculus]; contains Pfam profile: PF00083 Sugar (and other) transporter;supported by full-length cDNA: Ceres:39729.
247052_at	At5g66700	0.246334	0	118.961	107.41	109.554	24.6309	20.3265	37.7925	homeodomain transcription factor-like
259004_at	At3g01840	0.245461	0	105.277	135.171	133.629	29.46	26.5088	35.8525	putative protein kinase C-terminal region similar to protein kinases: GB:S71277 [Arabidopsis thaliana], GB:CAB43834 [Arabidopsis thaliana]; Pfam HMM hit: eukaryotic protein kinase domain
257244_at	At3g24240	0.245002	0	278.136	364.27	380.126	75.326	63.0348	112.162	receptor kinase, putative similar to CLV1 receptor kinase GB:AAB58929 from [Arabidopsis thaliana]
257080_at	At3g15240	0.244695	0	183.34	184.789	163.248	47.0955	34.3389	48.5907	unknown protein
258984_at	At3g08970	0.244012	0	81.6025	72.6348	59.4197	18.5376	16.2515	17.3458	putative DnaJ protein Pfam HMM hit: DnaJ, prokaryotic heat shock protein
248270_at	At5g53450	0.241031	0	344.144	592.976	423.724	98.9401	125.433	103.632	putative protein similar to unknown protein (sp|P29618);supported by full-length cDNA: Ceres:95459.
259268_at	At3g01070	0.240607	0	104.541	125.044	127.215	26.0135	26.698	33.1369	putative lamin similar to blue copper-binding lamin GB:S71273 from [Arabidopsis thaliana];supported by full-length cDNA: Ceres:6695.
248548_at	At5g50300	0.24014	0	88.9828	73.8325	70.9683	14.865	14.513	26.7627	transmembrane transport protein-like
249971_at	At5g19110	0.239769	0	613.583	547.845	555.052	130.617	121.778	159.164	dermal glycoprotein - like dermal glycoprotein precursor, carrot, PIR:T14329
255521_at	At4g02280	0.239043	0	219.525	231.773	218.597	44.8685	49.8439	65.4213	putative sucrose synthetase similar to several plant sugar synthetases similar to P. sativum second sugar synthetase, GenBank accession number AJ001071 similar to beet sucrose synthetase (EC 2.4.1.13), GenBank accession number S71494; supported by cDNA: gi_15293134_gb_AY051001.1_
256030_at	At1g34110	0.238966	0	158.267	197.632	204.044	38.2733	35.8049	59.7289	hypothetical protein contains similarity to receptor protein kinase-like protein GI:10177178 from [Arabidopsis thaliana]
263164_at	At1g03070	0.236972	0	189.413	186.178	140.124	43.7547	35.7922	42.663	putative glutamate/aspartate-binding peptide Belongs to the PF|01027 Uncharacterized protein family UPF0005 with 7 transmembrane domains
263683_at	At1g26870	0.23204	0	65.0307	54.2719	50.7484	12.7254	10.4546	16.2787	putative NAM protein similar to GB:AAD22369, NAM stands for No Apicla Meristem
258107_at	At3g23560	0.230346	0	212.625	175.873	158.969	47.1244	34.3776	44.605	unknown protein ; supported by cDNA: gi_13384113_gb_AF337954.1_AF337954
250515_at	At5g09570	0.230126	0	434.428	421.752	520.812	103.766	89.3531	123.762	putative protein
252321_at	At3g48510	0.229803	0	565.758	532.616	567.298	114.576	106.781	161.42	hypothetical protein ;supported by full-length cDNA: Ceres:124275.
263481_at	At2g04025	0.229482	0	144.671	138.359	182.619	24.5448	31.9368	50.3765	predicted protein
245944_at	At5g19520	0.229478	0	277.327	285.541	249.327	74.1814	46.6429	65.5569	putative protein various predicted proteins, Arabidopsis thaliana and S. pombe
260300_at	At1g80340	0.227849	0	160.885	150.05	126.328	35.1669	30.5191	33.9439	gibberellin 3 beta-hydroxylase identical to gibberellin 3 beta-hydroxylase GB:AAC83647 [Arabidopsis thaliana]; supported by cDNA: gi_3982752_gb_AF070937.1_AF070937
259618_at	At1g48000	0.224375	0	188.634	166.572	163.472	29.0283	30.2554	57.0946	myb-related transcription factor (cpm10), putative similar to myb-related transcription factor (cpm10) GB:U33915 GI:1002795 from [Craterostigma plantagineum]; supported by cDNA: gi_15375307_gb_AY008377.2_
266267_at	At2g29460	0.223996	0	332.381	368.013	390.42	61.436	87.0357	95.8663	putative glutathione S-transferase ; supported by cDNA: gi_14423533_gb_AF387004.1_AF387004
257766_at	At3g23030	0.223796	0	761.497	934.136	833.52	167.447	181.642	216.925	auxin-inducible gene (IAA2) identical to auxin-inducible gene (IAA2) GB:AF027157 [Arabidopsis thaliana] (Plant Physiol. 115, 1730 (1997))
259552_at	At1g21320	0.222305	0	86.5656	66.6088	55.6818	13.1813	15.522	17.7264	hypothetical protein
266974_at	At2g39370	0.221686	0	227.709	258.231	268.213	31.251	47.1034	88.8311	unknown protein
248626_at	At5g48940	0.220528	0	284.672	259.273	300.734	58.7818	44.2826	83.2107	receptor protein kinase-like protein
258827_at	At3g07150	0.215002	0	76.3457	108.195	86.7664	19.4875	19.4828	19.3613	hypothetical protein predicted by genefinder
248789_at	At5g47440	0.21274	0	79.6692	89.4965	87.362	16.9095	16.9949	20.6694	putative protein strong similarity to unknown protein (pir |G71442)
257026_at	At3g19200	0.209644	0	977.763	1151.95	1110.41	198.682	180.077	300.513	hypothetical protein predicted by genemark.hmm
247293_at	At5g64510	0.208416	0	122.98	133.795	108.309	27.2068	24.0762	24.8063	putative protein similar to unknown protein (pir |T03813)
250208_at	At5g14000	0.207983	0	472.811	417.065	446.513	89.0782	73.7643	115.104	unknown protein ;supported by full-length cDNA: Ceres:100085.
261596_at	At1g33080	0.207573	0	182.7	193.301	182.051	41.3359	33.1162	41.3846	hypothetical protein predicted by genemark.hmm
266710_at	At2g46850	0.205976	0	67.6951	75.806	80.2182	13.2758	11.5474	21.2576	putative Ser/Thr protein kinase
256750_at	At3g27150	0.203509	0	145.446	136.155	130.379	21.7637	27.9042	34.1738	unknown protein contains Pfam profile: PF01344 kelch motif
247956_at	At5g56970	0.195911	0	832.716	767.625	668.732	118.409	160.332	165.796	cytokinin oxidase ; supported by cDNA: gi_11120509_gb_AF303979.1_AF303979
266841_at	At2g26150	0.194186	0	111.273	133.353	86.2638	22.2101	20.4781	21.5658	putative heat shock transcription factor
257079_at	At3g15230	0.192899	0	144.774	118.492	98.371	23.8414	20.118	25.8002	unknown protein
245163_at	At2g33230	0.191369	0	68.4745	59.5698	52.2607	12.6784	10.9066	10.9198	putative flavin-containing monooxygenase
260456_at	At1g72490	0.188753	0	70.1092	75.3773	80.5262	12.6585	13.7006	16.3014	hypothetical protein
246018_at	At5g10695	0.185572	0	552.234	514.447	436.54	98.8486	94.4395	85.6678	Expressed protein ; supported by full-length cDNA: Ceres: 103171.
253217_at	At4g34970	0.181552	0	401.986	316.211	365.263	42.7421	63.8081	90.1543	actin depolymerizing factor - like protein actin depolymerizing factor1, Arabidopsis thaliana, PID:G1408471
260957_at	At1g06080	0.180232	0	1060.99	1024.08	992.767	167.841	128.329	258.555	delta 9 desaturase identical to delta 9 desaturase GB:BAA25180 GI:2970034 from [Arabidopsis thaliana]; supported by full-length cDNA: Ceres: 100525.
250304_at	At5g12110	0.178411	0	1077.96	1014.92	994.563	180.627	180.808	189.4	elongation factor 1B alpha-subunit (emb|CAB64729.1)
251635_at	At3g57510	0.169658	0	95.1749	103.42	76.9398	11.9245	12.8702	21.952	endo-polygalacturonase
246944_at	At5g25450	0.169623	0	390.663	424.932	391.123	72.1362	71.6487	60.902	ubiquinol--cytochrome-c reductase-like protein ubiquinol--cytochrome-c reductase (EC 1.10.2.2) - Arabidopsis thaliana, PIR:T05357
245674_at	At1g56680	0.168492	0	475.082	448.671	367.266	60.5729	73.4277	83.5252	chitinase, putative similar to chitinase GI:17798 from [Brassica napus]
267263_at	At2g23110	0.168174	0	67.229	62.6498	51.726	9.44971	10.4958	10.5957	similar to late embryogenesis abundant proteins ; supported by cDNA: gi_14423503_gb_AF386989.1_AF386989
267336_at	At2g19310	0.166064	0	654.177	637.272	688.976	109.173	113.907	105.798	putative small heat shock protein ;supported by full-length cDNA: Ceres:99763.
256712_at	At2g34020	0.162499	0	194.146	307.669	251.29	41.2649	34.5822	46.5314	unknown protein similar to T14G11.15
257945_at	At3g21860	0.160889	0	301.205	251.372	253.846	27.2285	53.8559	48.66	SKP1/ASK1 (At10), putative similar to Skp1 homolog Skp1b GI:3068809, UIP2 GI:3719211 from [Arabidopsis thaliana]
266743_at	At2g02990	0.158569	0	193.942	192.098	210.995	28.5482	33.414	32.7092	ribonuclease, RNS1 identical to ribonuclease SP:P42813, GI:561998 from [Arabidopsis thaliana]; supported by full-length cDNA: Ceres:27242.
266346_at	At2g01430	0.15434	0	136.607	132.433	123.599	14.5148	16.189	29.8961	putative homeodomain transcription factor
250828_at	At5g05250	0.153141	0	508.227	529.494	492.136	68.5797	101.191	64.5129	unknown protein ; supported by cDNA: gi_15810044_gb_AY054291.1_
265145_at	At1g51190	0.15286	0	144.347	112.677	104.53	18.059	13.4658	23.7424	unknown protein similar to GB:CAA87634
252073_at	At3g51750	0.152338	0	97.5766	124.015	141.317	13.0796	17.7577	24.4473	hypothetical protein
258133_at	At3g24500	0.151832	0	1149.27	1282.79	1184.49	198.441	187.79	162.876	ethylene-responsive transcriptional coactivator, putative similar to GB:AAD46402 from [Lycopersicon esculentum] (Plant J. 18 (6), 589-600 (1999));supported by full-length cDNA: Ceres:158734.
260248_at	At1g74310	0.146877	0	506.046	669.842	444.247	83.6678	80.7327	73.5601	heat shock protein 101 (HSP101) identical to heat shock protein 101 GI:6715468 GB:AAF26423 from [Arabidopsis thaliana]
261065_at	At1g07500	0.14649	0	209.111	312.941	286.566	38.1501	42.7158	37.5882	hypothetical protein predicted by genemark.hmm
263374_at	At2g20560	0.141897	0	223.531	255.872	175.057	31.5526	36.3368	24.9767	putative heat shock protein ;supported by full-length cDNA: Ceres:25528.
256066_at	At1g06980	0.140106	0	262.509	269.151	264.144	41.4823	28.2953	41.7194	hypothetical protein similar to hypothetical protein GI:2347189 from [Arabidopsis thaliana];supported by full-length cDNA: Ceres:7713.
253884_at	At4g27670	0.136452	0	190.874	286.188	197.993	30.2475	25.4217	36.4434	heat shock protein 21
248434_at	At5g51440	0.129721	0	372.91	465.977	335.534	54.8924	47.9303	49.5239	mitochondrial heat shock 22 kd protein-like ; supported by full-length cDNA: Ceres: 268536.
262679_at	At1g75830	0.127881	0	139.145	178.028	190.711	22.487	21.0196	21.4422	unknown protein ; supported by cDNA: gi_15529223_gb_AY052236.1_
267250_at	At2g23060	0.124005	0	287.854	331.157	349.412	45.5461	24.0217	50.5216	similar to hookless1 (HLS1)
254839_at	At4g12400	0.120911	0	327.646	466.812	368.599	47.2369	42.1461	51.2434	stress-induced protein sti1 -like protein stress-induced protein sti1 -Glycine max,PID:g872116
257947_at	At3g21720	0.119125	0	1310.9	1774.94	1339.8	163.401	165.798	198.004	putative isocitrate lyase similar to GB:P25248 from [Brassica napus]
250091_at	At5g17340	0.116506	0	946.904	849.838	1025.82	26.6949	118.06	184.091	unknown protein
264751_at	At1g23020	0.115455	0	252.497	363.676	267.695	31.5771	34.623	35.847	putative superoxide-generating NADPH oxidase flavocytochrome highly similar to GB:CAA70769, FRO1 and GB:CAA70770, FRO2 from [Arabidopsis thaliana]
261838_at	At1g16030	0.115087	0	555.698	621.956	408.974	59.5709	61.4013	61.6283	heat shock protein hsp70, putative similar to heat shock protein hsp70 GI:1771478 from [Pisum sativum]
252320_at	At3g48580	0.110644	0	686.755	671.194	643.254	66.9683	51.6331	102.819	endoxyloglucan transferase-like protein EXGT1 (endoxyloglucan transferase) - Pisum sativum, EMBL:AB015428;supported by full-length cDNA: Ceres:8872.
259399_at	At1g17710	0.107689	0	274.153	416.361	531.783	31.4222	58.0575	42.1478	hypothetical protein similar to putative phosphatase GI:3218467 from [Gallus gallus]
247778_at	At5g58750	0.107164	0	129.403	120.538	121.666	11.7575	9.73699	18.3283	wounding stress induced protein - like wounding stress induced protein, Arabidopsis thaliana, EMBL:ATORFW
245692_at	At5g04150	0.106122	0	64.0376	92.323	54.6539	7.37733	7.16135	7.85469	myc - like protein
251246_at	At3g62100	0.105296	0	270.621	309.922	303.835	30.1188	26.0145	36.988	auxin-induced protein homolog auxin-induced protein IAA20 - Arabidopsis thaliana, PIR:T02188
263360_at	At2g03830	0.104761	0	139.537	179.326	167.29	13.4684	15.3264	22.135	unknown protein
254263_at	At4g23493	0.1037	0	238.206	176.653	286.13	25.6222	23.9268	23.1437	Expressed protein ; supported by full-length cDNA: Ceres:270232
266294_at	At2g29500	0.0997501	0	1675.91	1657.68	1608.5	146.47	167.111	179.393	putative small heat shock protein ;supported by full-length cDNA: Ceres:25828.
254414_at	At4g21320	0.0930942	0	709.361	899.094	767.712	78.6127	73.5885	69.0062	hypothetical protein
266590_at	At2g46240	0.0896773	0	311.338	320.909	287.045	28.392	27.5881	26.4595	hypothetical protein predicted by genscan and genefinder
261684_at	At1g47400	0.0876038	0	741.763	853.842	826.368	58.5283	96.4463	57.1994	hypothetical protein predicted by genemark.hmm
262911_s_at	At1g59860	0.0875221	0	400.404	538.78	362.937	40.2339	41.3945	32.3359	heat shock protein, putative similar to heat shock protein GI:19617 from [Medicago sativa];supported by full-length cDNA: Ceres:32795.
265675_at	At2g32120	0.0858908	0	632.926	698.459	564.127	56.0754	49.5372	57.1944	70kD heat shock protein ;supported by full-length cDNA: Ceres:98979.
263150_at	At1g54050	0.0830072	0	345.032	527.67	372.446	39.5153	36.9192	26.9218	heat-shock protein, putative similar to heat-shock protein GI:472939 from [Helianthus annuus];supported by full-length cDNA: Ceres:97415.
248657_at	At5g48570	0.0808099	0	554.411	675.235	603.265	58.092	45.9972	44.0281	peptidylprolyl isomerase
248332_at	At5g52640	0.0668537	0	1053.37	1297.67	1061.46	73.9772	80.6189	73.5422	heat-shock protein ; supported by cDNA: gi_166769_gb_M62984.1_ATHHSP83
251677_at	At3g56980	0.0559078	0	286.949	320.461	226.398	17.5821	15.6388	13.3955	putative protein hypothetical protein At2g41240 - Arabidopsis thaliana, EMBL:AC005662
257421_at	At1g12030	0.0548455	0	301.268	269.911	191.58	14.3024	10.9192	16.6123	hypothetical protein predicted by genefinder
256245_at	At3g12580	0.0536589	0	1844.13	1990.35	1785.66	90.4204	102.509	108.641	heat shock protein 70 identical to heat shock protein 70 GB:CAA05547 GI:3962377 [Arabidopsis thaliana]; supported by cDNA: gi_15809831_gb_AY054183.1_
255811_at	At4g10250	0.0528176	0	314.516	496.326	410.145	25.3161	20.7137	18.4598	heat shock protein 22.0 ; supported by cDNA: gi_511795_gb_U11501.1_ATU11501
254059_at	At4g25200	0.0497433	0	521.244	561.063	465.848	27.8569	22.8223	26.3312	Arabidopsis mitochondrion-localized small heat shock protein (AtHSP23.6-mito) ; supported by cDNA: gi_1669865_gb_U72958.1_ATU72958
262148_at	At1g52560	0.0428451	0	716.643	748.058	619.745	28.6336	32.3338	28.3408	chloroplast-localized small heat shock protein, putative similar to chloroplast-localized small heat shock protein GI:6601536 from [Funaria hygrometrica]
247691_at	At5g59720	0.0372374	0	1309.56	1389.84	1263.99	43.7404	47.2627	56.5831	heat shock protein 18 ;supported by full-length cDNA: Ceres:97197.
263320_at	At2g47180	0.0353088	0	1547.92	1754	1509.01	42.3148	51.1111	76.4423	putative galactinol synthase ;supported by full-length cDNA: Ceres:124236.
249575_at	At5g37670	0.0327803	0	359.062	474.88	451.358	14.6125	15.0168	12.5032	low-molecular-weight heat shock protein - like cytosolic class I small heat-shock protein HSP17.5, Castanea sativa, EMBL:CSA9880
258695_at	At3g09640	0.0266493	0	379.815	326.509	289.313	8.77483	8.66269	9.09556	putative ascorbate peroxidase strong similarity to ascorbate peroxidase GB:CAA56340
250296_at	At5g12020	0.0190379	0	634.155	935.43	711.054	13.4584	13.9276	16.0326	heat shock protein 17.6-II ;supported by full-length cDNA: Ceres:2281.
252515_at	At3g46230	0.0188469	0	1326.46	1361.26	1057.68	19.8738	20.2937	30.4217	heat shock protein 17 ; supported by cDNA: gi_15294149_gb_AF410266.1_AF410266
260978_at	At1g53540	0.0183858	0	691.246	942.12	772.006	16.8739	13.0409	14.3099	17.6 kDa heat shock protein (AA 1-156) identical to GI:4376161 from (Arabidopsis thaliana) (Nucleic Acids Res. 17 (19), 7995 (1989))
250351_at	At5g12030	0.00861857	0	1346.76	1421.17	1486.86	12.4179	14.3513	9.901	heat shock protein 17.6A
