# Supplementary material for: DNA Methylation and Histone Modifications Regulate De Novo Shoot Regeneration in Arabidopsis by Modulating WUSCHEL Expression and Auxin Signaling
Source: PLoS Genet. 2011 Aug 18;7(8):e1002243. doi: 10.1371/journal.pgen.1002243 (PMC3158056; doi:10.1371/journal.pgen.1002243)
Supplement: Table S4 — List of 768 genes showing more than two-fold difference between M0 and S0. (XLS) [file pgen.1002243.s008.xls]

## Sheet: Sheet1
Table S4. List of 768 genes showing more than two-fold difference in expression levels between M0 and S0
Probe Set ID	Representative Public ID	Fold Change	q-value(%)	M0-1	M0-2	M0-3	S0-1	S0-2	S0-3	Target Description
265754_x_at	At2g10640	256.786	0	3777.94	3695.43	2846.05	14.9316	12.1066	13.1486	En/Spm transposon protein (mosaic-like protein) related to the Tam1 transposon protein (TNP1) of Antirrhinum majus and the Ptt transposon proteins of Petunia hybrida
256748_x_at	At3g30396	216.349	0	4073.28	3941.51	2786.96	17.0144	14.8483	18.0648	En/Spm transposon protein, putative similar to En/Spm transposon protein GB:AAD15362 from [Arabidopsis thaliana]
256844_s_at	At3g31955	213.813	0	984.099	1008.94	930.823	5.20024	5.16323	3.31142	En/Spm transposon protein, putative similar to En/Spm transposon protein GB:AAD15362 from [Arabidopsis thaliana]
253744_s_at	At4g28960	209.107	0	176.978	200.031	197.252	1.2147	0.78263	0.748924	putative protein hypothetical protein F27L4.11 - Arabidopsis thaliana,PID:g3152612
266148_x_at	At2g12240	185.647	0	4207.73	3921.71	2975.14	22.8701	16.6576	20.2878	En/Spm-like transposon protein related to En/Spm transposon family of maize
263479_x_at	At2g04000	184.972	0	1417.62	1282.08	1402.54	8.36361	6.48151	7.3325	hypothetical protein predicted by genscan
263675_x_at	At2g04770	183.526	0	1796.42	1564.87	1698.36	10.6721	10.5682	6.32877	En/Spm-like transposon protein related to En/Spm transposon family of maize
266151_x_at	At2g12300	170.813	0	4087.12	3902.48	3030.14	24.8337	18.8465	20.8331	En/Spm transposon protein (mosaic-like protein) related to En/Spm transposon family of maize
259452_at	At1g44060	156.438	0	1158.08	1010.46	1113.73	6.76822	7.88805	6.32495	En/Spm-like transposon protein, putative similar to En/Spm-like transposon protein GI:6598520 from [Arabidopsis thaliana]
255246_at	At4g05640	140.955	0	983.652	1022.14	974.756	8.16008	5.60748	7.37778	putative protein hypothetical protein F14O4.3 - Arabidopsis thaliana,PID:g4733987
257566_x_at	At3g29610	139.522	0	198.387	188.961	215.81	1.77572	0.760142	1.78718	hypothetical protein predicted by genemark.hmm
257898_s_at	At3g30670	133.822	0	347.06	337.426	331.395	2.58327	2.97875	2.02926	hypothetical protein predicted by genscan+
248949_at	At5g45570	124.847	0	121.623	91.5758	97.5895	1.17758	0.111687	1.20008	putative protein strong similarity to unknown protein (pir |T14513)
256460_at	At1g36240	112.742	0	1397.58	1299.1	1340.02	12.1415	10.3564	13.3067	60S ribosomal protein L30, putative similar to GI:6984132 from [Euphorbia esula]
262902_x_at	At1g59930	62.9653	0	1370.72	1445.84	1463.48	26.9548	21.7165	19.3033	hypothetical protein similar to putative MADS-box protein GI:4580382 from [Arabidopsis thaliana]
266772_s_at	At2g03020	62.2544	0	1891.44	1890.27	1933.47	35.6216	29.4312	26.7509	predicted by genefinder
246812_at	At5g27180	58.4086	0	98.1232	120.006	160.211	2.62089	1.73497	2.12161	putative protein predicted proteins, Arabidopsis thaliana
263511_at	At2g12420	55.2844	0	297.631	301.385	344.045	6.00458	5.54681	5.50698	En/Spm-like transposon protein related to En/Spm transposon family of maize
260018_at	At1g41820	52.6879	0	88.9672	133.371	149.294	2.13005	2.59981	2.3236	hypothetical protein predicted by genemark.hmm
261619_x_at	At1g33130	51.9481	0	850.247	913.807	836.477	19.5494	14.9358	15.575	hypothetical protein
265757_x_at	At2g13160	51.2503	0	1015.51	1382.16	1352.48	30.1445	21.2054	21.8233	putative PttA2-like transposon protein related to En/Spm transposon family of maize
249259_at	At5g41660	48.7375	0	635.088	692.363	672.551	15.2343	12.9652	12.8367	putative protein similar to unknown protein (emb|CAB86921.1)
256940_at	At3g30720	45.8102	0	272.843	357.822	363.769	7.83805	7.7434	6.12624	unknown protein
252435_at	At3g47320	44.1773	0	586.51	587.464	702.628	12.4457	16.5002	13.533	putative protein several hypothetical proteins - Arabidopsis thaliana
259427_at	At1g01530	43.1309	0	270.979	300.07	358.006	8.41944	4.46374	8.65719	MADS-box transcription factor, putative similar to MADS-box transcription factor GI:6580943 from [Picea abies]
252436_x_at	At3g47330	40.0306	0	516.578	577.872	564.615	15.6588	12.3731	13.413	putative protein several hypothetical proteins - Arabidopsis thaliana
246810_at	At5g27160	37.4519	0	197.215	185.305	174.301	5.95357	4.17765	4.73641	putative protein many predicted proteins, Arabidopsis thaliana
265654_s_at	At2g13870	37.1577	0	281.036	384.255	359.65	9.94772	8.4713	9.16455	En/Spm-like transposon protein related to En/Spm transposon family of maize
251127_at	At5g01080	36.7651	0	306.244	289.915	341.496	9.52185	7.77827	8.2038	putative protein predicted protein, Arabidopsis thaliana
253707_at	At4g29200	34.9806	0	353.299	361.142	426.466	13.9107	8.66351	10.0412	hypothetical protein
257287_at	At3g29660	32.4084	0	117.353	157.386	113.352	3.25784	5.0185	3.69867	hypothetical protein predicted by genemark.hmm
260861_at	At1g43840	31.9277	0	211.91	234.381	283.19	8.79005	8.20292	5.85493	hypothetical protein predicted by genemark.hmm
263851_at	At2g04460	31.1465	0	1097.92	1146.95	1219.85	35.5453	38.0291	37.665	putative retroelement pol polyprotein
257292_s_at	At3g15600	30.7677	0	236.909	229.32	244.419	7.055	8.59079	7.45138	hypothetical protein contains Pfam profile: PF00454 Phosphatidylinositol 3- and 4-kinases
263968_s_at	At2g12980	28.8949	0	196.291	381.522	279.841	9.3354	12.274	8.0724	PttA-like transposon protein no ATG identified, related to En/Spm transposon family of maize
249591_at	At5g37880	27.7339	0	295.773	314.955	284.386	9.48043	11.4378	11.3569	putative protein predicted protein, Arabidopsis thaliana
266769_s_at	At2g03080	27.4964	0	316.691	321.097	378.925	7.0942	8.59406	21.2879	putative reverse transcriptase
256538_x_at	At3g32900	26.6123	0	173.198	189.145	252.985	8.52184	5.9019	8.69818	hypothetical protein predicted by genemark.hmm
266112_x_at	At2g02210	26.3384	0	188.824	216.404	285.581	9.79304	7.36351	9.07164	hypothetical protein predicted by genscan
257151_at	At3g27200	25.2936	0	720.458	754.445	954.189	31.8047	34.3765	29.8546	blue copper protein, putative similar to uclacyanin I GB:AAC32038 from [Arabidopsis thaliana] (Protein Sci (1996) 5(11):2175-83);supported by full-length cDNA: Ceres:15343.
266680_s_at	At2g19850	24.9713	0	438.471	465.737	540.368	15.8278	21.3402	20.6814	hypothetical protein predicted by genefinder
246048_at	At5g28880	24.2173	0	123.181	162.427	165.348	4.54278	7.03476	7.04368	putative protein
261966_x_at	At1g36470	23.9317	0	223.805	141.017	161.134	7.33687	5.48349	9.15702	hypothetical protein similar to putative transposon protein GI:7267145 from [Arabidopsis thaliana]
261600_x_at	At1g49680	22.9017	0	74.456	99.2884	78.4632	4.15744	3.89928	2.95589	hypothetical protein similar to hypothetical protein GB:CAA22965 GI:4218111 from [Arabidopsis thaliana]
249114_at	At5g43800	22.3006	0	449.396	479.648	476.479	20.8029	20.4357	21.7876	putative protein similar to unknown protein (gb|AAF18631.1)
255917_at	At5g28560	22.1837	0	236.14	230.672	241.271	12.9743	9.51653	9.42824	putative protein
265611_at	At2g25510	22.1451	0	495.107	483.246	499.286	15.2192	26.6948	24.8114	unknown protein ;supported by full-length cDNA: Ceres:10730.
246666_at	At5g34830	19.2774	0	71.0692	108.724	132.486	5.76937	5.07812	5.35172	hypothetical protein
246698_at	At5g30332	18.9357	0	106.791	94.2384	119.571	5.16858	5.76793	5.99452	putative protein
249752_at	At5g24660	18.3689	0	227.713	284.396	234.997	13.1796	11.0554	16.4373	putative protein similar to unknown protein (emb CAB62461.1);supported by full-length cDNA: Ceres:268701.
249737_at	At5g24480	18.2842	0	186.671	168.214	187.336	9.56158	10.7887	9.30496	putative protein similar to unknown protein (gb|AAD32930.1)
261221_at	At1g19960	17.8888	0	482.399	476.067	559.751	26.8031	23.8822	34.1842	hypothetical protein predicted by genemark.hmm
263358_x_at	At2g15140	17.5853	0	168.665	197.879	252.614	13.1639	9.76879	12.2761	hypothetical protein similar to hypothetical protein GB:AAC28201
264410_s_at	At1g43230	17.3269	0	101.684	118.738	147.272	6.41211	6.84421	7.96464	hypothetical protein predicted by genemark.hmm
266070_at	At2g18660	16.4373	0	795.915	817.475	948.855	47.9454	55.7702	52.164	hypothetical protein predicted by genscan
252465_x_at	At3g47260	16.4228	0	210.956	212.92	298.919	15.71	12.342	15.9596	putative protein several hypothetical proteins - Arabidopsis thaliana
249715_at	At5g35760	16.0837	0	131.848	116.552	114.331	6.50662	8.65073	7.39529	putative protein similar to unknown protein (emb|CAB69836.1)
254974_at	At4g10490	15.9398	0	92.0335	95.6079	101.616	7.04192	5.93039	5.1745	putative flavanone 3-beta-hydroxylase naringenin 3-dioxygenase (EC 1.14.11.9) - China aster, PIR2:S32147
257354_x_at	At2g23480	15.6243	0	184.305	165.567	162.854	9.67505	11.6681	11.4728	hypothetical protein predicted by genefinder
252634_x_at	At3g44500	15.181	0	234.42	280.223	351.331	17.448	18.4465	21.1489	putative protein predicted proteins, Arabidopsis thaliana
257345_s_at	At3g33066	14.4539	0	172.552	199.255	135.573	11.9499	12.8595	10.2938	pseudogene
260904_at	At1g02450	13.6281	0	146.144	165.399	169.565	10.9015	12.7724	11.6287	unknown protein
248539_at	At5g50130	13.5168	0	537.493	550.743	542.846	43.0916	38.0544	39.525	ribitol dehydrogenase-like ; supported by cDNA: gi_15146201_gb_AY049242.1_
261092_at	At1g62870	12.8018	0	436.898	391.195	478.358	35.1462	31.2376	35.6685	unknown protein
256593_at	At3g28510	12.7596	0	56.5288	56.8603	60.7486	4.64626	5.18657	3.81479	hypothetical protein similar to putative mitochondrial protein GB:BAB02174 GI:9294272 from [Arabidopsis thaliana]
263279_x_at	At2g14130	12.7206	0	176.457	190.595	262.055	17.8015	14.3716	17.2827	hypothetical protein predicted by genscan
257382_at	At2g40750	12.5914	0	167.613	178.431	174.381	11.4948	13.817	16.02	hypothetical protein predicted by genscan and genefinder
263051_s_at	At2g04210	12.5039	0	169.047	141.894	157.727	13.2563	11.7407	12.4849	En/Spm-like transposon protein related to En/Spm transposon family of maize
249482_at	At5g38980	12.3596	0	432.253	412.992	449.655	40.6868	30.1262	33.9554	putative protein ;supported by full-length cDNA: Ceres:115913.
266149_x_at	At2g12250	12.0856	0	618.353	632.651	585.772	55.9776	50.6426	45.3603	En/Spm-like transposon protein related to En/Spm transposon family of maize
264824_at	At1g03420	11.2627	0	408.365	515.449	459.056	43.8219	39.652	39.3087	unknown protein similar to gb|T45484, emb|Z30724, and emb|Z30531
248887_at	At5g46115	11.1176	0	208.667	220.699	277.776	19.6576	21.6403	22.308	Expressed protein ; supported by full-length cDNA: Ceres: 95281.
250979_at	At5g03090	11.1086	0	225.624	261.85	233.932	22.6516	20.3197	21.9698	putative protein
245001_at	psbM	11.091	0	704.65	657.994	637.09	40.9489	66.9169	72.4371	PSII low MW protein
264409_s_at	At1g43200	11.0032	0	88.3354	90.1843	74.6198	7.42903	7.31847	8.2585	hypothetical protein similar to hypothetical protein GI:7267502 from [Arabidopsis thaliana]
255715_s_at	At4g00320	10.8228	0	134.083	134.816	144.904	10.8528	12.4734	14.9082	hypothetical protein
251705_at	At3g56400	10.4387	0	606.582	633.506	544.332	50.7779	57.3318	62.8325	DNA-binding protein-like DNA-binding protein 4 WRKY4 - Nicotiana tabacum, EMBL:AF193771;supported by full-length cDNA: Ceres:34847.
257110_x_at	At3g30440	10.3008	0	180.894	211.663	273.577	26.4752	17.6958	20.4969	hypothetical protein
263338_at	At2g05000	10.0674	0	194.017	214.011	229.738	26.6567	18.7941	17.899	hypothetical protein predicted by genscan and genefinder
265743_s_at	At2g06730	10.0143	0	65.6618	60.8223	67.7856	7.38479	5.98128	6.03315	En/Spm-like transposon protein related to En/Spm transposon family of maize
263893_at	At2g21900	9.94878	0	59.3849	54.9532	66.5227	6.03544	6.76172	5.38204	putative WRKY-type DNA binding protein
263336_x_at	At2g04980	9.72693	0	188.237	226.026	268.975	26.3843	20.0552	23.8024	hypothetical protein predicted by genscan and genefinder
255376_x_at	At4g03790	9.67576	0	160.489	192.625	122.045	16.9216	16.0256	16.161	putative athila-like protein
256448_s_at	At1g33450	9.27587	0	166.388	189.651	198.556	26.0012	16.4408	17.347	unknown protein
262425_at	At1g47660	9.21012	0	111.792	99.1323	92.9543	13.2337	8.7583	11.002	hypothetical protein predicted by genscan+
255363_x_at	At4g04010	9.10315	0	237.809	266.321	345.996	37.5426	25.9817	29.8638	hypothetical protein
248855_at	At5g46590	9.09492	0	204.883	194.742	209.584	20.2659	25.0328	21.6847	NAM-like
261186_at	At1g34530	9.08522	0	55.3237	72.8175	72.2579	7.18535	7.44325	7.42909	hypothetical protein predicted by genemark.hmm
261598_at	At1g49750	9.05345	0	176.129	169.541	181.138	17.419	18.9773	21.7923	unknown protein contains similarity to extensin-like protein GB:CAA19879 GI:3297821 from [Arabidopsis thaliana]
261235_x_at	At1g32840	8.77655	0	215.855	248.014	314.58	33.5957	25.8876	29.2132	hypothetical protein predicted by genemark.hmm
257568_s_at	At3g23970	8.59254	0	83.8596	69.3904	99.1636	14.6971	7.30846	7.37033	hypothetical protein
262031_x_at	At1g37160	8.58909	0	93.7125	128.769	88.1899	11.9031	12.1857	12.0817	hypothetical protein similar to putative Athila retroelement ORF1 protein GI:4567296 from [Arabidopsis thaliana]
263254_x_at	At2g06430	8.3932	0	221.048	247.36	326.994	37.6657	25.5799	31.5218	hypothetical protein similar to hypothetical protein GB:AAD03371
245035_at	At2g26400	8.08163	0	2514.56	2516.11	2344.16	248.069	299.237	365.236	unknown protein similar to GP|2244827|gnl|PID|e326818|Z97336
264962_at	At1g77110	8.05847	0	341.567	370.025	380.364	55.6757	39.9328	39.8956	auxin transport protein EIR1, putative similar to auxin transport protein EIR1 GI:3377507 from [Arabidopsis thaliana]; supported by cDNA: gi_5817302_gb_AF087819.1_AF087819
259385_at	At1g13470	7.9652	0	179.972	123.964	177.987	21.2632	19.9186	19.3218	hypothetical protein predicted by genscan+
253243_at	At4g34560	7.94759	0	58.0939	64.275	64.2471	5.29136	8.69644	9.49304	putative protein
246640_x_at	At5g34900	7.8963	0	228.243	228.028	322.275	37.1902	28.2823	33.1238	putative protein predicted proteins, Arabidopsis thaliana
255106_at	At4g08710	7.71857	0	100.254	92.8494	94.6362	16.0306	9.82458	11.4237	putative protein hypothetical proteins of Arabidopsis thaliana Chromosome II and IV
249890_at	At5g22570	7.58214	0	63.6235	59.758	73.4151	7.32798	7.1819	11.4454	putative protein contains similarity to DNA-binding protein
266565_at	At2g24010	7.25208	0	123.393	133.908	117.168	19.7896	15.2236	16.6229	putative serine carboxypeptidase II
249755_at	At5g24580	7.22828	0	194.403	191.227	163.052	26.4306	28.3473	21.1298	unknown protein ;supported by full-length cDNA: Ceres:6393.
252663_at	At3g44070	7.20389	0	116.825	122.895	123.858	16.9761	17.8125	15.6811	putative protein several hypothetical proteins - Arabidopsis thaliana
247988_at	At5g56910	7.09562	0	181.705	221.375	215.583	33.6442	25.6382	27.907	putative protein similar to unknown protein (pir |C71422);supported by full-length cDNA: Ceres:819.
248016_at	At5g56380	7.00962	0	82.9698	80.1532	85.9185	11.6182	11.9235	11.9868	putative protein similar to unknown protein (emb|CAB62440.1)
265586_at	At2g19990	6.91857	0	1331.16	1263.09	1454.4	209.245	185.603	190.338	pathogenesis-related protein (PR-1) contains an extracellular proteins SCP/Tpx-1/Ag5/PR-1/Sc7 signature (PDOC00772)
263524_x_at	At2g24920	6.82813	0	116.067	135.604	199.76	26.556	19.9416	19.6158	hypothetical protein predicted by genscan
259197_at	At3g03670	6.68177	0	118.384	140.989	136.847	23.8954	16.0428	19.3605	putative peroxidase similar to peroxidase GB:CAA66966 [Arabidopsis thaliana];supported by full-length cDNA: Ceres:41446.
248104_at	At5g55250	6.53495	0	880.692	942.109	908.901	166.077	126.471	125.466	S-adenosyl-L-methionine:salicylic acid carboxyl methyltransferase-like protein ; supported by full-length cDNA: Ceres: 37493.
257714_at	At3g27360	6.47909	0	332.561	299.911	359.871	34.9018	52.2738	65.9852	histone H3, putative similar to histone H3 GB:P05203 [Petroselinum crispum]; supported by cDNA: gi_14335141_gb_AY037250.1_
260076_at	At1g73630	6.37234	0	77.8444	92.4061	93.4427	15.3597	11.2419	14.7793	putative calmodulin similar to calmodulin GB:P02596 [Renilla reniformis]; contains Pfam profile: PF00036 EF hand (4 copies);supported by full-length cDNA: Ceres:94584.
253880_at	At4g27590	6.34432	0	468.698	409.248	444.931	66.071	63.1139	79.3286	Expressed protein ;supported by cDNA: Ceres:11048
260112_at	At1g63310	6.11677	0	136.592	136.037	163.902	23.3439	27.0127	21.0097	unknown protein similar to unknown protein GB:AAC69930 from [Arabidopsis thaliana]
261256_at	At1g05760	6.06489	0	153.89	152.908	189.972	25.962	28.906	27.0411	disease resistance protein RTM1 identical to GB:AAF14583 from [Arabidopsis thaliana] (Proc. Natl. Acad. Sci. U.S.A. 97 (1), 489-494 (2000)); supported by cDNA: gi_13877528_gb_AF370465.1_AF370465
263402_at	At2g04050	6.05565	0	366.011	359.705	370.835	69.9694	57.4358	53.6737	hypothetical protein similar to hypothetical protein GB:AAC27412
249174_at	At5g42900	5.95801	0	356.787	379.136	398.358	50.0927	61.546	78.7405	putative protein similar to unknown protein (pir||T05226);supported by full-length cDNA: Ceres:96.
259801_at	At1g72230	5.81483	0	829.163	816.393	931.33	140.529	155.663	146.966	blue copper protein, putative similar to GI:562778 from [Pisum sativum] (Thesis (1994) BIOLOGICAL SCIENCES, DURHAM UNIVERSITY); supported by full-length cDNA: Ceres: 16991.
264638_at	At1g65480	5.81077	0	91.0315	116.716	115.011	19.6647	17.1241	18.7561	flowering signals mediating protein FT identical to flowering signals mediating protein FT GI:4903012 from [Arabidopsis thaliana]; supported by cDNA: gi_4903011_dbj_AB027504.1_AB027504
246652_at	At5g35190	5.74682	0	66.7494	66.8142	71.5365	12.2093	10.4052	13.0748	extensin -like protein extensin, soybean, PIR:T06782
251036_at	At5g02160	5.73589	0	90.9362	114.765	105.868	19.6439	15.7405	18.9349	putative protein ; supported by cDNA: gi_13358223_gb_AF325034.2_AF325034
251050_at	At5g02440	5.69717	0	220.707	234.071	304.696	47.6919	41.594	44.0213	putative protein
265083_at	At1g03820	5.65245	0	1359.84	1360.73	1572.9	250.977	267.128	241.472	hypothetical protein predicted by genefinder
264149_at	At1g02250	5.61484	0	50.784	52.1954	57.5246	9.24311	9.32767	10.0149	NAM (no apical meristem)-like protein, putative similar to NAM (no apical meristem)-like protein GI:5306267 from (Arabidopsis thaliana)
259507_at	At1g43910	5.60782	0	400.439	351.807	405.221	72.4623	68.1302	65.8098	unknown protein
254312_s_at	At4g22450	5.57331	0	74.2581	101.698	87.2507	16.9903	15.0476	15.1884	hypothetical protein
260704_at	At1g32470	5.4932	0	559.078	601.692	614.665	112.666	96.4892	114.051	glycine cleavage system H protein precursor, putative similar to GB:Z37524 from [Flaveria anomala];supported by full-length cDNA: Ceres:23118.
266152_s_at	At2g12050	5.43126	0	53.0597	56.4406	55.2874	8.58255	12.4529	9.30515	hypothetical protein predicted by genscan
263734_at	At1g60030	5.4293	0	221.59	203.377	246.797	43.4918	44.5771	35.6604	permease, putative similar to permease 1 GI:7844006 from [Zea mays]
249068_at	At5g43980	5.34976	0	183.756	203.558	234.644	44.0089	39.9337	32.3164	putative protein similar to unknown protein (gb|AAB80651.1)
258288_at	At3g23295	5.30092	0	133.945	149.994	130.853	25.9766	18.8865	33.3859	unknown protein
252545_at	At3g45820	5.27427	0	58.9897	65.8112	62.5891	12.0164	10.161	13.3517	putative protein
261311_at	At1g05770	5.2599	0	127.941	129.375	145.945	26.0685	28.1567	22.4418	disease resistance protein RTM1, putative similar to GB:AAF14583 from [Arabidopsis thaliana] (Proc. Natl. Acad. Sci. U.S.A. 97 (1), 489-494 (2000))
251625_at	At3g57260	5.24737	0	69.989	97.5695	84.9917	13.679	15.7094	18.7405	beta-1,3-glucanase 2 (BG2) (PR-2) ;supported by full-length cDNA: Ceres:21719.
259166_at	At3g01670	5.23892	0	126.621	97.4034	117.303	19.6666	22.56	22.9256	unknown protein ; supported by cDNA: gi_16648950_gb_AY059845.1_
248128_at	At5g54770	5.21677	0	940.052	1028.9	975.468	233.309	156.268	174.837	thiazole biosynthetic enzyme precursor (ARA6) (sp Q38814) ; supported by cDNA: gi_1113782_gb_U17589.1_ATU17589
265468_at	At2g37210	5.20602	0	154.028	135.942	188.172	29.0279	33.1494	29.6667	hypothetical protein predicted by genefinder
249958_at	At5g18970	5.19514	0	132.688	131.526	153.136	24.4272	28.2146	27.6929	plasma membrane associated protein -like plasma membrane associated protein, Hordeum vulgare, EMBL:AF218627;supported by full-length cDNA: Ceres:107988.
266309_at	At2g27140	5.18136	0	134.955	138.014	160.941	28.1367	29.9287	25.6791	unknown protein ;supported by full-length cDNA: Ceres:30446.
257093_at	At3g20570	5.15956	0	262.143	241.674	295.883	47.6935	52.5533	54.747	hypothetical protein ;supported by full-length cDNA: Ceres:9965.
250967_at	At5g02790	5.12765	0	606.355	633.055	631.941	112.532	125.752	126.669	putative protein In2, Zea mays, EMBL:X58573;supported by full-length cDNA: Ceres:13224.
248322_at	At5g52760	5.11335	0	90.1902	78.4648	105.165	13.3214	21.8134	18.4152	putative protein similar to unknown protein (emb|CAA71173.1)
263238_at	At2g16580	5.04561	0	111.337	132.81	134.285	19.4566	26.4138	29.1318	putative auxin-induced protein
249046_at	At5g44400	5.02915	0	79.3252	75.2879	98.7604	19.2195	13.6663	17.4952	berberine bridge enzyme
256979_at	At3g21055	5.02598	0	368.305	374.368	374.265	63.429	69.9694	88.8344	Expressed protein ; supported by full-length cDNA: Ceres: 38257.
254975_at	At4g10500	4.93638	0	155.838	158.341	127.198	31.3843	29.8574	28.1713	putative Fe(II)/ascorbate oxidase SRG1 protein - Arabidopsis thaliana, PIR2:S44261
258016_at	At3g19350	4.92328	0	70.3584	62.2768	132.763	14.2053	20.3095	19.392	hypothetical protein similar to poly(A)-binding protein GB:AAB61594 from [Mesembryanthemum crystallinum]
256926_at	At3g22540	4.91944	0	239.636	252.726	247.511	60.0433	39.3521	51.0025	hypothetical protein predicted by genemark.hmm
263817_at	At2g10070	4.87521	0	56.8821	54.8295	59.4653	12.1418	12.8176	10.1523	hypothetical protein predicted by genscan and genefinder
260221_at	At1g74670	4.85532	0	167.676	183.669	199.847	37.6391	34.0843	41.7999	GAST1-like protein similar to GAST1 protein precursor GB:P27057 [Lycopersicon esculentum] (induced by gibberellins, inhibited by ABA Plant J 1992 Mar;2(2):153-9)
263777_at	At2g46450	4.78742	0	94.7806	78.8118	77.2036	20.064	15.5969	16.7256	putative cyclic nucleotide-regulated ion channel protein
266636_at	At2g35370	4.71339	0	152.501	155.853	174.569	37.6539	29.0336	35.7703	glycine decarboxylase complex H-protein identical to GB:U27144;supported by full-length cDNA: Ceres:24194.
257777_x_at	At3g29210	4.70886	0	60.7349	73.9644	82.9893	17.687	13.626	14.9166	hypothetical protein
248545_at	At5g50260	4.69182	0	160.174	185.605	172.385	32.3535	35.398	42.6884	cysteine proteinase similar to cysteine endopeptidase precursor CysEP GI:2944446 from [Ricinus communis]
256647_at	At3g13610	4.66568	0	300.436	324.165	288.455	54.8787	65.5927	75.2247	unknown protein contains similarity to DNA-binding protein zyxin GB:X99063 GI:1430882 from [Mus musculus]
253181_at	At4g35180	4.66009	0	207.944	196.916	196.254	37.4504	48.5618	42.9797	amino acid permease - like protein Lily mRNA, Lilium longiflorum, gb:D21814;supported by full-length cDNA: Ceres:36461.
264342_at	At1g12080	4.65615	0	528.599	479.004	472.424	91.6603	95.9074	130.297	unknown protein ; supported by full-length cDNA: Ceres: 270281.
251021_at	At5g02140	4.65156	0	143.97	149.425	141.194	28.5898	33.5186	31.3202	thaumatin-like protein thaumatin-like protein SCUTL2 - Vitis vinifera, EMBL:AF195654
253423_at	At4g32280	4.63852	0	87.5487	98.0274	107.01	20.4232	24.4136	18.2407	Expressed protein ; supported by cDNA: gi_14190492_gb_AF380646.1_AF380646
262609_at	At1g13930	4.622	0	1254.05	1227.36	1328.58	226.693	265.656	331.968	unknown protein ;supported by full-length cDNA: Ceres:1505.
254698_at	At4g17980	4.60541	0	159.412	141.368	167.191	42.8057	28.1171	30.6904	NAM (no apical meristem) - like protein
259180_at	At3g01680	4.57273	0	194.662	144.568	173.009	33.5055	40.9756	37.5392	unknown protein
246238_at	At4g36670	4.56986	0	131.151	116.828	134.908	28.7839	27.8789	27.1224	sugar transporter like protein
261460_at	At1g07880	4.55658	0	222.845	215.848	267.53	53.3706	50.7769	50.8423	MAP kinase, putative similar to GB:CAB37188 from [Medicago sativa]
253749_at	At4g29080	4.55446	0	557.602	657.433	605.661	143.573	103.56	152.628	phytochrome-associated protein PAP2 ; supported by cDNA: gi_12083213_gb_AF332402.1_AF332402
255356_x_at	At4g03900	4.54077	0	66.4599	58.4778	50.6754	13.6954	12.5509	12.4284	putative transposon protein
252742_at	At3g43290	4.50546	0	107.032	128.396	90.7897	23.7561	23.7546	24.8942	putative protein glyceraldehyde-3-phosphate dehydrogenase, Equus caballus, EMBL:AF097179
265923_at	At2g18470	4.4993	0	71.4924	60.6825	77.8987	15.9927	15.2784	15.4192	putative protein kinase contains a protein kinase domain profile (PDOC00100)
264000_at	At2g22500	4.47666	0	473.015	423.953	454.518	104.732	91.4973	105.667	putative mitochondrial dicarboxylate carrier protein ;supported by full-length cDNA: Ceres:20723.
258225_at	At3g15630	4.47292	0	408.822	388.072	399.454	82.4648	88.3994	96.6005	unknown protein ; supported by cDNA: gi_15529233_gb_AY052241.1_
249658_s_at	At5g36700	4.47216	0	69.6696	75.8007	86.5962	18.5233	14.6749	18.6932	N-glyceraldehyde-2-phosphotransferase-like
262374_s_at	At1g72930	4.43129	0	110.587	145.894	137.719	29.5736	32.5949	26.7898	flax rust resistance protein, putative similar to flax rust resistance protein GI:4588066 from [Linum usitatissimum]; supported by full-length cDNA: Ceres: 2795.
251031_at	At5g02120	4.41546	0	217.83	218.254	268.007	54.8761	48.8198	55.7645	one helix protein (OHP) ;supported by full-length cDNA: Ceres:16704.
248301_at	At5g53150	4.33818	0	106.05	110.329	94.0784	21.9857	21.5948	27.9835	DnaJ protein-like
261218_at	At1g20020	4.32946	0	168.34	202.622	183.025	43.9643	41.7382	42.2549	ferredoxin--NADP reductase precursor, putative similar to GB:M25528 from [Mesembryanthemum crystallinum]
247097_at	At5g66460	4.32246	0	260.73	290.88	318.933	76.3396	63.9808	61.0794	mannan endo-1,4-beta-mannosidase
253010_at	At4g37750	4.30446	0	282.429	249.84	304.21	68.0972	62.6888	63.5422	ovule development protein aintegumenta (ANT) ; supported by cDNA: gi_1171428_gb_U44028.1_ATU44028
260918_at	At1g21510	4.30295	0	55.4823	57.4739	67.7499	10.0866	16.1299	15.7794	hypothetical protein predicted by genemark.hmm
255876_at	At2g40480	4.27977	0	340.809	308.564	337.075	69.0463	75.8989	85.5456	hypothetical protein
253045_at	At4g37445	4.27737	0	89.483	86.357	104.984	23.3379	21.1897	21.1258	Expressed protein ; supported by full-length cDNA: Ceres: 17990.
259897_at	At1g71380	4.235	0	660.203	552.313	830.296	169.958	162.673	149.733	putative beta-glucanase similar to beta-glucanase GB:AAB72171;supported by full-length cDNA: Ceres:20797.
249331_at	At5g40950	4.17784	0	396.053	388.735	427.074	80.7064	106.132	103.231	50S ribosomal protein L27 ;supported by full-length cDNA: Ceres:152076.
267012_at	At2g39220	4.15768	0	340.304	310.135	358.285	85.9517	77.4844	79.1812	similar to latex allergen from Hevea brasiliensis
266929_at	At2g45850	4.1525	0	52.8847	64.0465	54.1137	14.3368	11.8733	14.9807	putative AT-hook DNA-binding protein ; supported by cDNA: gi_14194130_gb_AF367271.1_AF367271
262019_s_at	At1g35650	4.15212	0	99.687	71.7655	82.612	19.3411	20.1936	21.6544	hypothetical protein predicted by genscan+
250286_at	At5g13320	4.14644	0	69.1876	64.6395	71.2825	20.3163	17.4107	11.7394	auxin-responsive - like protein Nt-gh3 deduced protein, Nicotiana tabacum, EMBL:AF123503
266352_at	At2g01610	4.14435	0	340.154	328.681	426.538	90.7361	88.093	85.4757	unknown protein
260919_at	At1g21520	4.14187	0	134.479	130.015	176.521	33.309	33.9108	39.2575	hypothetical protein predicted by genemark.hmm
257309_at	At3g28150	4.12811	0	160.414	174.353	195.807	52.9824	39.1867	36.3579	hypothetical protein predicted by genemark.hmm
265829_at	At2g14490	4.06561	0	57.5112	69.3018	61.7043	14.756	16.7133	14.8995	unknown protein
263276_at	At2g14100	4.03928	0	105.862	127.671	116.262	27.9245	27.0015	31.6723	putative cytochrome P450
252417_at	At3g47480	4.03142	0	175.04	188.957	213.645	46.5231	53.1948	43.5672	putative calcium-binding protein calcium binding domains (EF hand) of several proteins
249118_at	At5g43870	4.02987	0	326.5	328.188	343.402	79.0632	82.4495	86.1602	putative protein similar to unknown protein (pir |C71410)
249862_at	At5g22920	4.02099	0	1217.4	1209.92	1210.54	331.694	301.227	271.797	PGPD14 protein ;supported by full-length cDNA: Ceres:41666.
259223_at	At3g03660	4.01809	0	226.86	254.238	243.209	59.7043	63.9085	56.6489	hypothetical protein
246034_at	At5g08350	4.0107	0	315.64	315.691	290.993	77.2463	74.7108	78.0088	putative protein FH protein interacting protein FIP1, Arabidopsis thaliana, EMBL:AF174428;supported by full-length cDNA: Ceres:19508.
249332_at	At5g40980	3.99636	0	146.006	139.975	161.996	35.8377	36.1038	40.1547	putative protein similar to unknown protein (gb AAF03445.1)
250756_at	At5g05940	3.97376	0	244.919	228.596	253.406	58.5779	60.0227	64.3297	putative protein strong similarity to unknown protein (emb|CAB82974.1)
246254_at	At4g36450	3.96204	0	63.5739	54.8242	58.8539	15.016	12.2008	17.5207	MAP kinase like protein
245050_at	psbK	3.94207	0	416.086	575.31	253.358	106.346	75.0569	134.359	PSII K protein
256942_at	At3g23290	3.92275	0	109.841	132.911	106.647	31.2836	26.9145	30.8719	hypothetical protein similar to unknown protein GB:AAC63835 from [Arabidopsis thaliana]
249245_at	At5g42280	3.90941	0	106.802	97.6097	88.2938	24.415	26.0973	24.3597	putative protein contains similarity to CHP-rich zinc finger protein
255381_at	At4g03510	3.90857	0	210.657	222.562	238.485	57.142	56.9527	57.7593	RMA1 RING zinc finger protein identical to RMA1 gi:3164222; supported by cDNA: gi_3164221_dbj_AB008518.1_AB008518
257467_at	At1g31320	3.90851	0	933.192	979.129	1067.54	289.35	241.506	231.548	hypothetical protein similar to hypothetical protein GB:AAF24588 GI:6692123 from [Arabidopsis thaliana]
267472_at	At2g02850	3.89967	0	196.542	193.674	195.012	49.1597	44.4594	56.452	putative basic blue protein (plantacyanin) ; supported by full-length cDNA: Ceres: 10750.
263761_at	At2g21330	3.86412	0	181.491	226.271	223.619	62.4483	47.5479	53.3997	putative fructose bisphosphate aldolase ; supported by cDNA: gi_14334739_gb_AY035043.1_
263557_at	At2g16400	3.85828	0	241.084	243.079	241.41	65.0399	59.6273	63.3891	putative homeodomain transcription factor ; supported by cDNA: gi_15983780_gb_AY056796.1_
264556_at	At1g09540	3.85239	0	113.255	113.171	117.048	30.0053	26.677	32.4763	putative transcription factor contains Myb DNA-binding domain motif, 68157-68216. Similar to Arabidopsis thaliana transcription factor ATMYB4, gi|3047079
255003_at	At4g09950	3.83529	0	52.7007	51	56.9758	16.6521	13.8556	11.3865	AIG1-like protein AIG1 - Arabidopsis thaliana, PID:g1127804
265722_at	At2g40100	3.83206	0	125.182	161.561	139.447	43.4408	32.4006	35.3755	putative chlorophyll a/b binding protein ; supported by full-length cDNA: Ceres: 6454.
261345_at	At1g79760	3.81915	0	67.9694	75.2959	84.845	20.9762	20.2823	18.4695	hypothetical protein predicted by genefinder
253066_at	At4g37770	3.81479	0	719.271	686.848	695.779	216.545	177.179	157.263	1-aminocyclopropane-1-carboxylate synthase - like protein 1-aminocyclopropane-1-carboxylate synthase,Arabidopsis thaliana, S71174; supported by cDNA: gi_12247996_gb_AF334712.1_AF334712
249214_at	At5g42720	3.79231	0	284.537	259.78	300.387	76.9624	72.6973	73.0815	beta-1,3-glucanase-like protein
245940_at	At5g19630	3.7558	0	217.326	228.393	248.531	67.6066	56.7206	60.5202	putative protein predicted proteins - different species; supported by full-length cDNA: Ceres: 28323.
250070_at	At5g17980	3.75521	0	465.88	411.278	409.014	125.94	104.975	111.588	phosphoribosylanthranilate transferase-like protein
259990_s_at	At1g68050	3.75473	0	168.252	156.955	158.599	32.816	49.7955	46.2411	F-box protein FKF1/ADO3, AtFBX2a identical to FKF1 GI:6960305 and Adagio 3 GI:13487072 from [Arabidopsis thaliana]
264611_at	At1g04680	3.74979	0	1037.5	1016.14	1137.98	309.88	282.86	258.407	putative pectate lyase A11 similar to GB:CAB36835;supported by full-length cDNA: Ceres:37952.
259839_at	At1g52190	3.72964	0	179.226	180.827	153.942	43.0067	44.3948	50.4122	peptide transporter, putative similar to peptide transporter PTR2-B SP:P46032 [Arabidopsis thaliana (Mouse-ear cress)]; supported by full-length cDNA: Ceres: 113723 and gi:16648852
263783_at	At2g46400	3.72925	0	180.122	192.684	226.15	59.1156	49.0842	52.4106	putative WRKY-type DNA binding protein ; supported by cDNA: gi_15430276_gb_AY046275.1_
261004_at	At1g26450	3.7071	0	67.2845	64.0692	52.1432	12.5237	20.1506	16.8244	hypothetical protein similar to putative beta-1,3-glucanase GB:AAD26909 GI:4662638 from [Arabidopsis thaliana]
256759_at	At3g25640	3.66943	0	228.952	282.337	265.237	70.5916	67.8472	73.1813	hypothetical protein predicted by genemark.hmm
266507_at	At2g47860	3.66761	0	292.699	283.827	307.052	70.049	87.5677	83.2968	unknown protein EST matches on the reverse strand, spliced into 68114...67772 and 67603...67453, but no ORFs on that strand.
248277_at	At5g52860	3.66259	0	134.115	138.632	130.627	45.1139	33.5612	31.4584	ABC transporter-like protein
257168_at	At3g24430	3.65346	0	329.536	320.143	350.561	94.7258	102.639	76.4138	mrp protein, putative similar to mrp protein GB:S11948 from [Escherichia coli] (Mol. Gen. Genet. (1990) 223 (1), 121-133);supported by full-length cDNA: Ceres:231598.
249848_at	At5g23220	3.64254	0	112.699	114.239	159.871	43.9985	32.6994	29.4942	putative protein similar to unknown protein (pir||C72413)
251051_at	At5g02460	3.63782	0	68.8618	73.2591	72.4148	20.5987	19.424	18.951	putative zinc finger protein zinc finger protein OBP3, Arabidopsis thaliana, EMBL:AF155818
257295_at	At3g17420	3.62543	0	464.822	522.394	500.905	145.275	136.591	128.601	serine/threonine protein kinase, putative contains Pfam profile: PF00069 Eukaryotic protein kinase domain
261197_at	At1g12900	3.61443	0	372.739	408.77	401.299	118.196	95.2191	113.831	putative calcium-binding protein, calreticulin similar to SP:P12858 from [Arabidopsis thaliana]
257824_at	At3g25290	3.61341	0	462.654	499.6	487.379	151.995	115.38	133.807	unknown protein ; supported by cDNA: gi_16323199_gb_AY057704.1_
253815_at	At4g28250	3.61252	0	370.76	362.132	405.92	116.939	104.419	93.8823	putative beta-expansin/allergen protein soybean pollen allergen (cim1) protein - soybean, PIR2:S48032;supported by full-length cDNA: Ceres:33023.
254515_at	At4g20270	3.60259	0	255.925	207.3	218.228	60.2073	59.7739	69.175	CLV1 receptor kinase like protein CLAVATA1 receptor kinase, Arabidopsis th., PATX:G2160756
252763_at	At3g42725	3.59738	0	219.232	261.438	261.055	86.0973	56.7776	63.3101	Expressed protein ; supported by cDNA: gi_15292972_gb_AY050920.1_
254490_at	At4g20320	3.58922	0	218.098	184.424	206.442	60.1611	59.8314	49.6724	CTP synthase like protein CTP synthase, Methanococcus jannaschii,PIR2:E64446
249832_at	At5g23400	3.57633	0	174.864	179.05	175.513	47.5734	49.4425	51.0204	disease resistance protein-like
247345_at	At5g63760	3.57201	0	276.912	231.275	249.555	66.0318	74.7258	71.3756	putative protein contains similarity to ARI-like RING zinc finger protein
252944_at	At4g39320	3.56821	0	141.141	159.223	211.573	47.9007	47.5438	48.0271	hypothetical protein ;supported by full-length cDNA: Ceres:14629.
256789_at	At3g13672	3.55045	0	64.9232	74.2335	71.0665	17.2323	20.6561	21.3219	seven in absentia-like protein similar to SINA1p GB:CAB40577 from [Vitis vinifera]; supported by cDNA: gi_16323493_gb_AY059135.1_
255824_at	At2g40530	3.54963	0	164.045	152.794	164.791	42.1515	41.9597	51.5734	hypothetical protein predicted by genefinder and genscan;supported by full-length cDNA: Ceres:15024.
253871_at	At4g27440	3.54857	0	195.444	216.327	197.116	60.003	57.481	54.1026	protochlorophyllide reductase precursor ;supported by full-length cDNA: Ceres:36741.
258017_at	At3g19370	3.5467	0	246.704	202.433	258.193	48.6496	74.653	76.1308	unknown protein
249917_at	At5g22460	3.54614	0	543.056	555.527	522.876	130.265	151.96	175.021	putative protein strong similarity to unknown protein (gb|AAF31728.1); supported by cDNA: gi_15292740_gb_AY050804.1_
254460_at	At4g21210	3.54249	0	107.654	89.6672	121.182	34.656	27.3939	27.8596	putative protein sigma70 operon, Staphylococcus aureus, PATCHX:D1020251
254178_at	At4g23880	3.53579	0	57.0059	58.7204	63.6876	18.1372	16.2821	16.3229	hypothetical protein
245806_at	At1g45474	3.51402	0	248.586	295.891	263.333	83.2527	71.9456	74.684	light-harvesting complex protein similar to light-harvesting complex protein GI:22752 from [Pinus sylvestris];supported by full-length cDNA: Ceres:41745.
245329_at	At4g14365	3.5068	0	172.863	187.252	184.992	52.9015	54.5897	47.9518	Expressed protein ; supported by full-length cDNA: Ceres: 37809.
251144_at	At5g01210	3.50138	0	457.599	499.617	430.678	140.446	131.592	124.347	anthranilate N-benzoyltransferase - like protein anthranilate N-benzoyltransferase, clove pink, PIR:T10717; supported by cDNA: gi_15912268_gb_AY056412.1_
260568_at	At2g43570	3.49536	0	149.771	151.352	168.743	44.7867	37.4226	52.2165	endochitinase isolog
251292_at	At3g61920	3.48538	0	93.8462	99.4622	134.985	36.7995	27.6402	29.7519	putative protein hypothetical protein F1N19.27 - Arabidopsis thaliana, EMBL:AC009519
261746_at	At1g08380	3.47938	0	355.13	371.234	391.11	122.232	89.2999	109.639	unknown protein ;supported by full-length cDNA: Ceres:34623.
249167_at	At5g42860	3.46922	0	209.017	208.144	226.547	58.1852	60.6569	66.7064	putative protein similar to unknown protein (emb|CAB53482.1)
249823_s_at	At5g23350	3.45417	0	132.855	107.375	114.749	28.0281	41.1515	33.5887	putative protein contains similarity to ABA-repsonsive protein
256969_at	At3g21080	3.45319	0	67.9236	83.8323	78.7629	25.8798	18.5069	22.3686	unknown protein
254816_at	At4g12440	3.45222	0	103.711	114.593	142.408	28.3351	34.3955	41.7564	putative adenine phosphoribosyltransferase adenine phosphoribosyltransferase 1 - Arabidopsis thaliana, PIR2:S20867
253182_at	At4g35190	3.45169	0	152.621	156.873	148.077	50.6806	39.143	42.7406	putative protein ctf, Mycobacterium leprae, gb:U15180;supported by full-length cDNA: Ceres:33995.
246236_at	At4g36470	3.44924	0	67.7467	72.638	91.6666	24.4227	18.9757	23.8777	hypothetical protein
255457_at	At4g02770	3.43896	0	421.979	430.813	498.737	144.535	107.535	140.935	putative photosystem I reaction center subunit II precursor similar to spinach PSI-D, GenBank accession number P12353;supported by full-length cDNA: Ceres:7630.
247425_at	At5g62550	3.43319	0	157.749	152.818	173.862	41.787	49.9088	49.4059	unknown protein
245213_at	At1g44575	3.42842	0	580.327	704.623	607.354	214.204	159.895	177.847	photosystem II 22kDa protein, putative similar to photosystem II 22kDa protein GI:21306 from [Spinacia oleracea]; supported by cDNA: gi_15294225_gb_AF410304.1_AF410304
248777_at	At5g47920	3.42804	0	116.543	141.819	136.757	40.8524	31.5321	42.8763	putative protein similar to unknown protein (emb|CAB67623.1)
247773_at	At5g58630	3.42749	0	63.2258	69.145	71.7547	22.6176	16.6349	20.3029	putative protein
257398_at	At2g01990	3.4237	0	210.442	263.478	248.089	50.971	75.1823	84.7325	hypothetical protein predicted by genefinder
248327_at	At5g52750	3.41783	0	66.9952	60.8816	73.1437	15.2351	22.8648	20.7154	putative protein similar to unknown protein (emb|CAA71173.1);supported by full-length cDNA: Ceres:19542.
245044_at	At2g26500	3.39586	0	625.951	668.063	735.81	187.958	175.526	234.25	unknown protein Alternative splice forms exist.;supported by full-length cDNA: Ceres:9368.
246715_at	At5g28230	3.38801	0	56.8779	69.3958	68.9199	21.375	17.2093	19.0288	putative protein glucose-6-phosphate/phosphate-translocator precursor, Zea mays, PIR:T01210
249393_at	At5g40170	3.38646	0	75.5568	74.7772	78.077	19.5223	22.3925	25.5335	disease resistance - like protein resistance gene Cf-4, Lycopersicon hirsutum, EMBL:LHJ002235
260332_at	At1g70470	3.3782	0	405.387	429.258	437.317	120.207	116.12	140.194	hypothetical protein predicted by genefinder
254803_at	At4g13100	3.37786	0	73.3441	75.9106	86.5369	21.6756	25.775	22.3544	putative protein several hypothetical proteins - Arabidopsis thaliana
261331_at	At1g44930	3.37098	0	67.1512	69.0173	67.4688	22.7108	19.6911	18.0071	hypothetical protein predicted by genemark.hmm
258002_at	At3g28930	3.36276	0	204.954	252.743	255.667	76.8431	68.8158	66.4772	AIG2-like protein similar to AIG2 protein GB:P54121 from [Arabidopsis thaliana];supported by full-length cDNA: Ceres:28511.
264839_at	At1g03630	3.35825	0	52.6245	52.7192	64.2726	16.5519	17.4576	16.4978	putative protochlorophyllide reductase similar to protochlorophyllide reductase precusor; similar to ESTs gb|R30630, gb|T46162, emb|Z26728, gb|AA042736, and gb|AA042730;supported by full-length cDNA: Ceres:7573.
262912_at	At1g59740	3.31806	0	1430.04	1404.57	1347.66	383.236	485.624	391.597	oligopeptide transporter, putative similar to oligopeptide transporter GI:510238 from [Arabidopsis thaliana]; supported by cDNA: gi_14334727_gb_AY035037.1_
253064_at	At4g37730	3.31315	0	111.779	122.445	123.59	35.0029	38.2419	34.7532	bZIP transcription factor - like protein bZIP transcription factor ATB2, Arabidopsis thaliana, gb:X99747
254756_at	At4g13235	3.3033	0	315.893	273.539	347.487	98.0134	91.2877	94.3298	putative protein late embryogenesis abundant protein -Picea glauca,PID:g1161171
259736_at	At1g64390	3.29728	0	656.914	557.311	622.248	173.53	190.106	193.33	endo-beta-1,4-glucanase, putative similar to GI:4972236 from [Fragaria x ananassa] (Plant Mol. Biol. 40, 323-332 (1999)); supported by cDNA: gi_13937172_gb_AF372940.1_AF372940
266385_at	At2g14610	3.28947	0	72.6536	80.055	79.884	23.3713	20.4446	26.8923	pathogenesis-related PR-1-like protein identical to GB:M90508; supported by cDNA: gi_166860_gb_M90508.1_ATHRPRP1A
250820_at	At5g05160	3.2871	0	661.266	581.5	663.594	180.387	196.723	202.842	receptor-like protein kinase
259384_at	At3g16450	3.28556	0	639.984	709.81	575.847	154.846	199.853	231.393	putative lectin contains Pfam profile: PF01419 jacalin-like lectin domain; similar to jasmonate inducible protein GB:Y11483 (Brassica napus), myrosinase binding protein GB:BAA84545 (Arabidopsis thaliana); supported by full-length cDNA: Ceres: 38051.
252533_at	At3g46110	3.27785	0	99.7704	108.216	128.57	31.0558	37.4949	34.1253	putative protein predicted proteins, Arabidopsis thaliana
266325_at	At2g46630	3.27621	0	69.2081	64.3161	67.6612	18.1263	23.1011	20.1805	putative extensin
251366_at	At3g61340	3.26608	0	77.0406	76.518	84.732	20.2872	25.9068	26.7653	putative protein several hypothetical proteins - Arabidopsis thaliana
247273_at	At5g64340	3.25878	0	539.716	500.622	460.638	148.663	150.866	161.065	unknown protein
249574_at	At5g37660	3.25868	0	55.6256	54.2705	60.0341	17.7862	18.0822	16.2785	putative protein embryonic abundant protein EMB24, white spruce, PIR:T09251
264815_at	At1g03620	3.25537	0	212.503	256.934	286.774	84.2253	74.3825	73.6887	hypothetical protein similar to hypothetical protein GB:AAC27479
245725_at	At1g73370	3.24375	0	98.3108	86.8369	93.6303	27.2717	30.0237	28.6477	sucrose synthase, putative similar to sucrose synthase GI:4468151 from [Craterostigma plantagineum]
263987_at	At2g42690	3.23779	0	466.356	449.749	440.671	114.476	132.667	171.901	putative lipase ; supported by cDNA: gi_15293128_gb_AY050998.1_
257089_at	At3g20520	3.22578	0	80.9819	78.6631	65.8684	23.5662	20.1843	26.1593	hypothetical protein
248674_at	At5g48800	3.22264	0	396.342	364.961	402.976	125.929	114.516	120.836	non-phototropic hypocotyl-like protein
263179_at	At1g05710	3.22025	0	470.008	518.366	494.355	168.025	135.876	156.538	unknown protein similar to unknown protein GB:AAD24850;supported by full-length cDNA: Ceres:3900.
253738_at	At4g28750	3.2201	0	487.361	560.801	520.572	155.349	158.84	172.98	photosystem I subunit PSI-E - like protein photosystem I chain IV precursor, Hordeum vulgare, PIR1:F1BH4; supported by cDNA: gi_11692883_gb_AF324694.1_AF324694
246387_at	At1g77400	3.20845	0	65.1115	62.4319	76.7375	18.983	22.0822	22.6044	hypothetical protein predicted by genscan+
257735_at	At3g27400	3.19876	0	1597.27	1544.9	1610.5	497.955	493.144	494.688	pectate lyase, putative similar to pectate lyase GB:CAA70735 [Zinnia elegans] (Plant J. 13 (1), 17-28 (1998)); contains Pfam profile: PF00544 pectate lyase
257815_at	At3g25130	3.18949	0	153.177	183.652	173.088	53.3353	55.8807	50.6584	unknown protein
253245_at	At4g34590	3.18857	0	337.739	371.896	389.194	105.674	118.821	120.12	bZIP transcription factor ATB2
266141_at	At2g02120	3.18719	0	799.641	739.771	874.288	213.874	272.87	270.569	protease inhibitor II contains a gamma-thionin family signature (PDOC00725)
250565_at	At5g08000	3.18131	0	369.425	387.041	441.289	131.97	119.81	124.718	putative protein various predicted proteins, Arabidopsis thaliana; supported by full-length cDNA: Ceres: 33347.
266425_at	At2g41300	3.1768	0	111.679	102.378	101.932	29.9426	37.407	32.1182	putative strictosidine synthase
257832_at	At3g26740	3.17385	0	363.326	373.439	386.068	117.701	110.484	125.591	light regulated protein, putative similar to light regulated protein precursor GB:Q03200 [Oryza sativa] (Plant Mol. Biol. 22 (1), 165-170 (1993)), ccr protein GB:S52663 [Citrus X paradisi] (Plant Mol. Biol. 26 (1), 165-173 (1994));supported by full-length cDNA: Ceres:41074.
254608_at	At4g18910	3.17363	0	218.833	271.784	314.554	94.5374	81.9202	77.2493	major intrinsic protein (MIP)- like nodulin-26, Glycine max., PIR2:JQ2285; supported by full-length cDNA: Ceres: 115884.
253009_at	At4g37930	3.16888	0	393.665	381.068	414.521	127.863	114.103	133.326	glycine hydroxymethyltransferase like protein glycine hydroxymethyltransferase -Solanum tuberosum,PID:g438247;supported by full-length cDNA: Ceres:33799.
248230_at	At5g53830	3.15669	0	538.346	581.256	606.31	195.284	179.817	171.646	putative protein similar to unknown protein (gb|AAF34839.1); supported by cDNA: gi_13926341_gb_AF372918.1_AF372918
245729_at	At1g73490	3.14318	0	187.803	311.823	232.157	73.0251	85.449	74.3417	unknown protein
257978_at	At3g20860	3.1428	0	68.4376	66.0016	90.5157	26.0305	23.1981	22.3493	putative serine/threonine protein kinase similar to GB:NP_035979 from [Mus musculus]
248981_at	At5g45110	3.13917	0	299.393	308.311	295.45	92.5229	98.6974	96.484	regulatory protein NPR1-like; transcription factor inhibitor I kappa B-like
254398_at	At4g21280	3.13279	0	258.265	268.825	278.081	86.9922	79.5771	90.4445	photosystem II oxygen-evolving complex protein 3 - like photosystem II oxygen-evolving complex protein 3, Spinacia oleracea, PIR2:S00008;supported by full-length cDNA: Ceres:5691.
249127_at	At5g43500	3.12147	0	148.672	132.477	135.977	41.6398	46.9968	44.9948	actin-like protein ; supported by cDNA: gi_15982920_gb_AY057568.1_
259840_at	At1g52230	3.12006	0	322.568	355.008	321.594	119.379	92.3462	108.516	photosystem I subunit VI precursor identical to photosystem I subunit VI precursor [Arabidopsis thaliana] GI:5734524;supported by full-length cDNA: Ceres:1440.
265656_at	At2g13820	3.11998	0	1624.2	1659.46	1750.99	511.985	508.443	593.254	putative nonspecific lipid-transfer protein precursor ; supported by full-length cDNA: Ceres: 24286.
262557_at	At1g31330	3.11043	0	926.536	1009.77	986.198	349.927	273.04	316.616	photosystem I subunit III precursor, putative similar to photosystem I subunit III precursor GB:U08135 GI:854707 from[Hordeum vulgare];supported by full-length cDNA: Ceres:40329.
266421_at	At2g38540	3.10863	0	2078.89	2049.67	2076.22	629.025	575.26	791.702	putative nonspecific lipid-transfer protein ; supported by cDNA: gi_15146309_gb_AY049296.1_
254321_at	At4g22590	3.10477	0	330.852	305.735	302.433	110.713	101.279	90.4519	trehalose-6-phosphate phosphatase - like protein trehalose-6-phosphate phosphatase (AtTPPA), PID:g2944178
265813_at	At2g18060	3.10293	0	113.251	112.57	137.888	37.1797	37.4232	42.6119	putative NAM (no apical meristem)-like protein similar to ATAF1, CUC2 and NAM
262283_at	At1g68590	3.09927	0	96.0984	118.376	123.686	39.4012	36.3	33.4084	unknown protein ;supported by full-length cDNA: Ceres:21798.
265998_at	At2g24270	3.09372	0	68.2593	63.1168	61.8277	17.089	20.7112	24.6501	putative NADP-dependent glyceraldehyde-3-phosphate dehydrogenase ; supported by cDNA: gi_14335051_gb_AY037205.1_
251885_at	At3g54050	3.08959	0	66.2118	70.6212	79.2268	24.7009	22.34	22.8907	fructose-bisphosphatase precursor ; supported by cDNA: gi_14532619_gb_AY039934.1_
256796_at	At3g22210	3.08716	0	88.3721	92.2632	110.172	30.1112	29.9521	34.1357	hypothetical protein predicted by genscan+;supported by full-length cDNA: Ceres:4146.
259774_at	At1g29520	3.08601	0	130.822	114.452	134.148	47.3478	38.2487	37.3525	plasma membrane associated protein, putative similar to GI:6851373 from [Hordeum vulgare]
252562_s_at	At3g45930	3.08487	0	553.451	552.568	632.223	161.447	193.53	208.497	Histone H4 - like protein histone H4, Zea mays, PIR:HSZM4;supported by full-length cDNA: Ceres:22146.
260484_at	At1g68360	3.08228	0	416.463	427.092	504.138	132.124	147.816	157.299	putative zinc finger protein similar to zinc finger protein 6 GB:S55886
263750_at	At2g21530	3.08225	0	69.6757	73.3335	72.4681	24.4862	21.9722	23.4506	unknown protein
249234_at	At5g42200	3.07564	0	437.825	475.597	527.583	134.096	152.901	181.525	putative protein similar to unknown protein (gb|AAF16660.1);supported by full-length cDNA: Ceres:4267.
262958_at	At1g54410	3.06622	0	844.311	853.275	851.311	249.109	249.208	332.967	water stress-induced protein, putative similar to water stress-induced protein, GI:454880 from [Oryza sativa]; supported by full-length cDNA: Ceres: 108142.
259788_at	At1g29670	3.06345	0	65.1826	74.0076	61.9958	17.5403	23.3877	24.745	lipase/hydrolase, putative contains Pfam profile: PF00657 Lipase/Acylhydrolase with GDSL-like motif;supported by full-length cDNA: Ceres:23556.
260074_at	At1g73640	3.04582	0	349.88	389.644	406.901	123.456	120.329	132.608	putative ras-related GTP-binding protein contains Pfam profile: PF00071 ras family;supported by full-length cDNA: Ceres:118351.
260046_at	At1g73800	3.03548	0	119.705	108.008	115.196	42.9622	33.0498	36.9551	Expressed protein ; supported by cDNA: gi_16648699_gb_AY058126.1_
264545_at	At1g55670	3.03368	0	720.7	740.449	788.327	252.873	219.347	269.28	photosystem I subunit V precursor, putative similar to photosystem I subunit V precursor GB:CAB52748 GI:5734520 from [Arabidopsis thaliana]; supported by cDNA: gi_13265559_gb_AF324710.2_AF324710
267526_at	At2g30570	3.03092	0	489.325	494.162	514.082	160.892	149.884	183.321	photosystem II reaction center 6.1KD protein ;supported by full-length cDNA: Ceres:34999.
252025_at	At3g52900	3.02967	0	345.181	390.62	424.65	138.446	127.949	116.634	putative protein chromosome assembly protein homolog, Aquifex aeolicus, PIR:B70356;supported by full-length cDNA: Ceres:121911.
249920_at	At5g19260	3.0169	0	876.429	873.747	890.016	345.108	264.064	265.963	putative protein various predicted proteins
262452_at	At1g11210	3.01087	0	109.46	124.216	116.796	28.1511	40.6175	47.6336	hypothetical protein similar to hypothetical protein GB:AAD50003 GI:5734738 from [Arabidopsis thaliana];supported by full-length cDNA: Ceres:37592.
254543_at	At4g19810	3.00571	0	70.8117	92.803	87.463	32.8714	22.9068	27.7555	putative chitinase chitinase (EC 3.2.1.14) / lysozyme (EC 3.2.1.17) PZ precursor, pathogenesis-related, common tobacco, PIR2:S51591
254790_at	At4g12800	3.00394	0	457.832	488.71	483.215	177.019	140.664	158.278	probable photosystem I chain XI precursor photosystem I chain XI precursor - spinach, PIR2:S35151;supported by full-length cDNA: Ceres:34400.
263549_at	At2g21650	3.00108	0	53.7041	59.3275	60.2365	20.2307	18.1966	19.308	unknown protein
251243_at	At3g61870	2.98749	0	112.084	133.776	132.368	45.8575	37.908	42.8383	putative protein hypothetical protein - Synechocystis sp. (strain PCC 6803), PIR:S75899; supported by cDNA: gi_16648774_gb_AY058164.1_
256309_at	At1g30380	2.98366	0	972.663	1035.51	1024.26	369.567	290.545	356.236	photosystem I subunit X precursor identical to photosystem I subunit X precursor [Arabidopsis thaliana] GI:5738540;supported by full-length cDNA: Ceres:27643.
246346_at	At3g56810	2.98308	0	198.631	224.96	213.265	67.142	69.4837	76.8634	hypothetical protein
265067_at	At1g03850	2.97845	0	117.477	141.953	143.035	42.9058	48.7538	43.4662	hypothetical protein predicted by genefinder;supported by full-length cDNA: Ceres:271253.
255290_at	At4g04640	2.95871	0	475.076	490.081	446.318	179.639	141.233	156.185	coded for by A. thaliana cDNA AA041141 ;supported by full-length cDNA: Ceres:6687.
252421_at	At3g47540	2.95355	0	261.844	284.539	332.753	103.251	97.6674	96.7359	endochitinase-like protein BASIC ENDOCHITINASE CHB4 PRECURSOR - Brassica napus, SWISSPROT:CHI4_BRANA
249417_at	At5g39670	2.95229	0	62.6508	53.1442	69.4446	19.5659	19.2404	23.938	calcium-binding protein - like cbp1 calcium-binding protein, Lotus japonicus, EMBL:LJA251808; supported by cDNA: gi_16648829_gb_AY058192.1_
263258_at	At1g10540	2.95001	0	111.719	100.824	108.553	30.5392	38.6826	39.6239	putative permease similar to putative permease (gb|AAD14479)
252929_at	At4g38970	2.94482	0	164.992	171.224	181.836	69.84	44.2776	61.8019	putative fructose-bisphosphate aldolase fructose-bisphosphate aldolase (EC 4.1.2.13)- rice, PIR2:T02057; supported by cDNA: gi_16226652_gb_AF428455.1_AF428455
265214_at	At1g05000	2.94421	0	234.578	235.796	235.395	65.5398	86.5495	87.6246	unkown protein ESTs gb|H36249, gb|AA59732 and gb|AA651219 come from this gene
247448_at	At5g62770	2.93702	0	62.5488	64.8371	68.7686	18.6881	25.0637	23.0352	putative protein predicted proteins, Arabidopsis thaliana
254818_at	At4g12470	2.93268	0	67.0056	65.4373	56.3013	19.2651	21.5824	23.5114	pEARLI 1-like protein Arabidopsis thaliana pEARLI 1 mRNA, PID:g871780
254632_at	At4g18630	2.91211	0	68.0386	60.4757	60.2693	17.7409	25.4153	21.671	putative protein predicted protein, Arabidopsis thaliana
252173_at	At3g50650	2.90611	0	102.175	90.9579	101.832	33.0556	34.7217	33.7207	scarecrow-like 7 (SCL7)
257722_at	At3g18490	2.90581	0	1144.14	1203.26	1215.6	361.26	438.508	426.395	putative chloroplast nucleoid DNA-binding protein similar to GB:BAA22813 from [Nicotiana tabacum] (Plant Cell 9 (9), 1673-1682 (1997)), contains Pfam profile: PF00026 Eukaryotic aspartyl protease
262843_at	At1g14687	2.905	0	68.2904	76.325	87.9858	27.7664	24.9139	27.3889	Expressed protein ; supported by full-length cDNA: Ceres: 25577.
259832_at	At1g69580	2.89386	0	125.612	121.105	122.333	40.7665	40.541	46.2212	transfactor, putative similar to GI:4519671 from [Nicotiana tabacum]
251519_at	At3g59400	2.89371	0	99.6044	107.184	113.931	35.0968	34.4592	41.2772	putative protein hypothetical protein 238 - Porphyra purpurea, PIR:S73123
266891_at	At2g44690	2.88554	0	272.802	264.285	310.766	108.302	84.5391	100.987	putative GTP-binding protein ; supported by cDNA: gi_5381419_gb_AF156896.1_AF156896
262921_at	At1g79430	2.87888	0	55.1386	52.8008	55.6174	19.6804	18.0241	19.1081	transfactor, putative similar to transfactor GI:4519671 from [Nicotiana tabacum]; supported by cDNA: gi_15010721_gb_AY045662.1_
245171_at	At2g47560	2.87643	0	332.085	314.723	291.677	113.034	112.332	100.901	hypothetical protein predicted by genscan
253414_at	At4g33050	2.87364	0	73.3575	70.3509	73.9666	27.3384	24.0498	24.3606	putative protein
264892_at	At1g23160	2.86761	0	113.511	99.9199	93.0126	32.7082	33.0534	41.1023	GH3-like auxin-regulated protein highly similar to auxin-regulated protein GH3, gp|X60033|18591
261000_at	At1g26540	2.86524	0	141.423	135.802	141.937	55.3979	44.1555	46.7389	hypothetical protein predicted by genemark.hmm
255918_at	At5g28570	2.86003	0	119.107	145.559	137.195	56.3307	38.7863	45.3926	putative protein
249329_at	At5g40960	2.85673	0	156.087	165.886	183.597	59.6051	53.4396	63.9307	putative protein similar to unknown protein (emb CAB62355.1)
249778_at	At5g24165	2.85482	0	366.548	424.374	387.78	140.336	114.207	158.339	Expressed protein ; supported by full-length cDNA: Ceres: 19092.
257502_at	At1g78110	2.85364	0	99.4236	116.987	127.744	34.7209	45.3526	40.5283	unknown protein
266977_at	At2g39420	2.85048	0	112.791	128.629	143.252	49.954	38.8928	46.1032	putative phospholipase
266673_at	At2g29630	2.84164	0	90.6433	65.6889	93.0884	28.9752	26.1161	32.682	putative thiamin biosynthesis protein
250007_at	At5g18670	2.84046	0	147.77	158.891	119.893	59.0362	46.0238	45.111	beta-amylase-like proten beta-amylase - Prunus armeniaca, EMBL:AF139501;supported by full-length cDNA: Ceres:30798.
262177_at	At1g74710	2.83921	0	76.8421	76.5016	77.1346	21.5916	29.8925	29.6927	isochorismate synthase (icsI) identical to isochorismate synthase (icsI) GB:AF078080 (catalyzes chorismic acid to isochorismic acid Plant Physiol. 118 (4), 1536 (1998)); supported by cDNA: gi_3348076_gb_AF078080.1_AF078080
267076_at	At2g41090	2.83755	0	99.9509	108.788	95.47	34.5459	37.5738	35.0885	calcium binding protein (CaBP-22) identical to GB:Z12136;supported by full-length cDNA: Ceres:123659.
265116_at	At1g62480	2.83247	0	1431.72	1136.31	1128.95	398.872	495.398	410.943	unknown protein ; supported by full-length cDNA: Ceres: 29227.
267613_at	At2g26700	2.82938	0	218.734	221.819	172.236	38.0099	71.4649	107.106	putative second messenger-dependent protein kinase
260262_at	At1g68470	2.828	0	96.6346	102.849	111.522	39.078	35.9993	34.8964	hypothetical protein similar to hypothetical proteins: GB:AAD21751, GB:AAC33230 [Arabidopsis thaliana]
247049_at	At5g66440	2.8249	0	421.892	417.755	412.733	120.598	161.621	161.117	putative protein similar to unknown protein (pir||T05276); supported by cDNA: gi_15292834_gb_AY050851.1_
253814_at	At4g28290	2.82395	0	171.342	152.684	198.306	55.6768	60.9838	68.3043	putative protein ;supported by full-length cDNA: Ceres:10077.
253806_at	At4g28270	2.81948	0	271.09	256.824	279.385	100.656	100.189	85.4836	putative protein Arabidopsis thaliana RMA1 mRNA, PID:d1029538
255720_at	At1g32060	2.81403	0	98.1992	114.325	100.868	35.3458	35.7577	40.2644	phosphoribulokinase precursor identical to phosphoribulokinase precursor GB:P25697 GI:125576 from [Arabidopsis thaliana];supported by full-length cDNA: Ceres:11226.
245881_at	At5g09460	2.81012	0	206.468	205.394	195.567	75.2238	71.9598	68.9738	putative protein
251814_at	At3g54890	2.8095	0	629.659	646.678	680.707	237.667	217.658	241.255	chlorophyll a/b-binding protein ; supported by cDNA: gi_13265500_gb_AF324692.2_AF324692
258338_at	At3g16150	2.80519	0	155.16	153.613	133.096	57.9299	51.6381	47.9506	putative L-asparaginase similar to L-ASPARAGINASE GB:P30364from [Lupinus angustifolius];supported by full-length cDNA: Ceres:21689.
245096_at	At2g40880	2.79789	0	76.8332	81.8547	105.193	25.1308	32.7488	36.4348	putative cysteine proteinase inhibitor B (cystatin B) ;supported by full-length cDNA: Ceres:11739.
248794_at	At5g47220	2.79626	0	125.332	124.539	128.316	54.7008	40.4411	40.1054	ethylene responsive element binding factor 2 (ATERF2) (sp|O80338) ;supported by full-length cDNA: Ceres:3012.
264474_s_at	At1g67090	2.78664	0	1785.53	1662.05	1858.56	655.182	548.45	700.502	ribulose-bisphosphate carboxylase small unit, putative similar to ribulose-bisphosphate carboxylase small unit GI:406726 from (Brassica napus); supported by cDNA: gi_11762169_gb_AF325011.1_AF325011
247320_at	At5g64040	2.78274	0	188.239	234.006	211.371	80.3622	71.5627	75.7698	photosystem I reaction centre subunit psaN precursor (PSI-N) (sp P49107) ; supported by cDNA: gi_1237123_gb_U32176.1_ATU32176
263470_at	At2g31900	2.77303	0	79.0618	71.5397	72.6905	23.4162	27.8965	29.21	putative unconventional myosin
249786_at	At5g24310	2.77274	0	318.22	317.143	364.378	118.079	120.28	122.202	putative protein strong similarity to unknown protein (emb|CAB66408.1)
247948_at	At5g57130	2.77131	0	466.995	365.529	420.604	141.611	138.336	172.232	putative protein strong similarity to unknown protein (pir||T08553); supported by cDNA: gi_16604652_gb_AY059771.1_
254258_at	At4g23410	2.76692	0	102.384	111.489	125.263	50.2659	40.6018	31.7004	hypothetical protein
259365_at	At1g13300	2.75912	0	161.392	182.757	193.282	80.4068	51.7812	62.5953	unknown protein ; supported by cDNA: gi_13605874_gb_AF367336.1_AF367336
259727_at	At1g60950	2.7581	0	977.93	1041.96	1051.66	350.214	360.096	403.338	ferrodoxin precursor identical to FERREDOXIN PRECURSOR GB:P16972 from [Arabidopsis thaliana]; supported by cDNA: gi_13265544_gb_AF324706.2_AF324706
250002_at	At5g18690	2.74337	0	157.304	150.041	168.03	54.3536	56.544	62.3837	proline-richh protein predicted protein F24P17.17 - Arabidopsis thaliana, EMBL:AC011623
251762_at	At3g55800	2.73557	0	186.122	186.464	193.917	69.6445	59.9975	77.4459	sedoheptulose-bisphosphatase precursor ; supported by cDNA: gi_15451177_gb_AY054669.1_
255652_at	At4g00950	2.7311	0	81.2293	92.6187	79.3191	26.2473	33.5389	32.9117	putative protein
252193_at	At3g50060	2.72357	0	174.128	178.145	185.935	68.7269	63.4349	65.4497	R2R3-MYB transcription factor ; supported by cDNA: gi_15983427_gb_AF424588.1_AF424588
259391_s_at	At1g06350	2.72051	0	86.4619	90.1311	83.9711	29.3274	29.0818	37.3686	delta 9 desaturase, putative similar to delta 9 desaturase GI:2970034 from [Arabidopsis thaliana]
252102_at	At3g50970	2.71903	0	324.081	293.972	327.581	130.482	106.832	110.47	dehydrin Xero2 ; supported by cDNA: gi_15809983_gb_AY054260.1_
256871_at	At3g26480	2.7154	0	59.214	56.4284	54.6291	18.2317	18.9914	25.4827	WD-repeat protein, putative contains Pfam profile: PF00400 WD domain, G-beta repeat (3 copies)
255619_s_at	At4g01350	2.70775	0	78.146	79.9015	85.1529	31.5091	29.355	28.9524	putative CHP-rich zinc finger protein similar to A. thaliana CHP-rich zinc finger proteins see T10M13, GenBank accession number AF001308 functional catalog ID=98
264092_at	At1g79040	2.70726	0	1041.32	1042.36	1106.88	340.603	399.851	438.068	photosystem II polypeptide, putative similar to photosystem II polypeptide GI:967967 from [Brassica rapa];supported by full-length cDNA: Ceres:110067.
250073_at	At5g17170	2.70062	0	105.307	122.076	119.114	39.7729	46.3648	42.1649	unknown protein ; supported by cDNA: gi_14334891_gb_AY035119.1_
257536_at	At3g02800	2.69498	0	199.746	187.267	228.928	74.6716	82.8189	71.0611	unknown protein
251491_at	At3g59480	2.69205	0	58.4149	56.8451	56.8253	20.7385	22.9689	20.216	fructokinase-like protein fructokinase - Lycopersicon esculentum, EMBL:LEU62329; supported by full-length cDNA: Ceres: 24751.
254402_at	At4g21310	2.69142	0	104.319	104.295	126.96	46.5855	38.2412	39.856	putative protein predicted protein, Arabidopsis thaliana
245023_at	psbI	2.68163	0	223.877	265.474	140.482	80.9582	54.8961	99.0152	PSII I protein
252463_at	At3g47070	2.67622	0	79.077	87.8755	90.1458	32.3107	26.9226	36.8344	putative protein ;supported by full-length cDNA: Ceres:25829.
263467_at	At2g31730	2.67377	0	116.316	118.312	156.231	56.3065	42.3481	47.5279	unknown protein
258285_at	At3g16140	2.67126	0	488.088	533.235	496.715	219.167	156.591	192.528	photosystem I subunit VI precursor identical to GB:CAB52749 from [Arabidopsis thaliana];supported by full-length cDNA: Ceres:9633.
254633_at	At4g18640	2.66801	0	101.259	106.804	104.773	38.6583	39.5449	39.051	putative protein (fragment)
267384_at	At2g44370	2.66419	0	58.6396	60.9526	61.0859	23.4336	20.7058	23.6778	unknown protein highly similar to GP|2435515|AF024504
254754_at	At4g13210	2.66115	0	310.843	316.938	291.073	110.851	114.604	119.83	pectate lyase like protein pectate lyase -Fragaria x ananassa,PID:g2435395
254764_at	At4g13250	2.66111	0	174.262	209.142	178.625	66.5269	68.0749	76.5993	putative protein ; supported by cDNA: gi_16323185_gb_AY057697.1_
248045_at	At5g56030	2.65402	0	1077.62	869.671	925.722	355.69	367.023	359.802	HEAT SHOCK PROTEIN 81-2 (HSP81-2) (sp|P55737)
244975_at	psbH	2.65342	0	244.171	219.023	176.45	75.5251	77.5515	87.9878	PSII 10KDa phosphoprotein
256366_at	At1g66880	2.65204	0	273.691	299.081	270.376	116.219	99.3273	102.378	protein kinase, putative contains Pfam profile: PF00069: Eukaryotic protein kinase domain
255310_at	At4g04955	2.6472	0	120.931	113.02	116.474	43.4474	44.9245	44.0039	Expressed protein ; supported by full-length cDNA: Ceres: 269337.
254860_at	At4g12110	2.64693	0	586.164	629.487	627.062	233.518	238.831	223.82	putative C-4 sterol methyl oxidase C-4 methyl sterol oxidase - Candida albicans, PID:g2970627;supported by full-length cDNA: Ceres:35110.
247357_at	At5g63710	2.6467	0	55.7496	58.2465	57.1956	24.177	21.4424	19.0619	receptor-like protein kinase ; supported by cDNA: gi_16974576_gb_AY060554.1_
258618_at	At3g02885	2.64545	0	455.696	474.845	597.168	191.756	185.586	200.143	Expressed protein ; supported by cDNA: gi_1289319_gb_U53221.1_ATU53221
248799_at	At5g47230	2.64483	0	97.7352	93.1012	102.034	38.7279	35.6586	36.3465	ethylene responsive element binding factor 5 (ATERF5) (sp|O80341) ; supported by cDNA: gi_14326511_gb_AF385709.1_AF385709
259838_at	At1g52220	2.64154	0	126.257	142.799	144.201	52.4659	47.6139	56.3657	unknown protein ;supported by full-length cDNA: Ceres:21305.
249211_at	At5g42680	2.64087	0	69.1134	88.7921	80.3217	35.8952	22.7555	31.5572	putative protein similar to unknown protein (pir||T09377)
245611_at	At4g14390	2.63308	0	90.9456	93.416	88.1596	34.8341	31.4541	37.211	hypothetical protein
257061_at	At3g18250	2.63242	0	81.4012	89.1432	95.7262	40.1608	27.9475	33.0422	hypothetical protein predicted by genscan+
252560_at	At3g46030	2.63098	0	316.736	296.741	357.191	110.209	124.825	133.904	histone H2B -like protein histone H2B1, upland cotton, PIR:T09722;supported by full-length cDNA: Ceres:10517.
245330_at	At4g14930	2.62747	0	494.124	539.962	506.246	195.773	198.501	191.967	hypothetical protein ;supported by full-length cDNA: Ceres:38042.
252652_at	At3g44720	2.62608	0	853.366	917.474	1087.01	374.517	352.493	361.248	putative chloroplast prephenate dehydratase similar to bacterial PheA gene products
249894_at	At5g22580	2.62474	0	263.818	239.621	254.472	81.9026	96.2888	110.565	unknown protein ; supported by cDNA: gi_14190416_gb_AF378886.1_AF378886
259374_at	At3g16280	2.62281	0	134.968	138.392	144.827	54.0933	50.0051	55.344	putative AP2 domain transcription factor similar to TINY GB:CAA64359 (Arabidopsis thaliana); contains Pfam profile: PF00847 AP2 domain
246597_at	At5g14760	2.61885	0	99.3393	85.5899	92.9296	32.7612	38.1925	35.1457	L-aspartate oxidase -like protein L-aspartate oxidase, Pseudomonas aeruginosa, PIR:T46863; supported by cDNA: gi_15010649_gb_AY045626.1_
265005_at	At1g61667	2.61771	0	223.469	235.885	239.694	71.6315	80.1076	115.307	Expressed protein ; supported by full-length cDNA: Ceres: 1860.
254217_at	At4g23720	2.61682	0	152.346	170.648	194.291	76.5305	63.5365	57.61	putative protein other hypothetical proteins, Arabidopsis thaliana
248581_at	At5g49900	2.61627	0	71.0502	72.4508	69.5272	26.375	27.5644	27.4851	putative protein strong similarity to unknown protein (pir||T04010)
250908_at	At5g03680	2.61174	0	101.336	108.888	94.9517	42.1824	33.379	41.2864	GT2 -like protein GT2, Arabidopsis thaliana, EMBL:ATAJ3217
258796_at	At3g04630	2.61078	0	446.629	428.905	447.693	181.015	167.557	158.261	unknown protein ;supported by full-length cDNA: Ceres:39706.
248079_at	At5g55790	2.60376	0	128.538	121.495	161.216	60.0505	46.0927	51.8009	unknown protein
265588_at	At2g19970	2.60259	0	1340.38	1371.93	1364.42	526.003	484.959	555.45	putative pathogenesis-related protein
265387_at	At2g20670	2.60228	0	344.526	308.946	263.685	123.719	110.646	118.079	unknown protein ;supported by full-length cDNA: Ceres:34827.
253076_at	At4g36160	2.59894	0	57.5796	64.3382	66.466	24.8431	23.5134	24.1284	NAM like protein P.hybrida NAM gene, PID:E205713
260648_at	At1g08050	2.59293	0	62.5732	67.4	70.0579	26.6053	25.3846	25.1548	unknown protein
261653_at	At1g01900	2.5911	0	120.991	117.315	120.785	43.0653	52.4182	43.103	subtilisin-like serine protease, putative contains similarity to cucumisin-like serine protease GB:AAC18851 GI:3176874 from [Arabidopsis thaliana]
249465_at	At5g39720	2.59092	0	177.542	193.775	212.26	64.5378	66.8911	93.8101	AIG2 - like protein AIG2, Arabidopsis thaliana, SWISSPROT:AIG2_ARATH
263204_at	At1g05480	2.58923	0	65.6245	60.2991	62.8901	23.9631	25.4036	23.5561	hypothetical protein contains similarity to zinc finger helicase GI:2306766 from (Homo sapiens)
248685_at	At5g48500	2.58728	0	296.804	315.843	350.972	132.312	116.382	123.751	putative protein similar to unknown protein (gb|AAD28645.1);supported by full-length cDNA: Ceres:14816.
259200_at	At3g09070	2.58128	0	342.502	335.237	332.89	142.896	102.222	146.404	unknown protein similar to hypothetical protein GB:AAD32765 [Arabidopsis thaliana]
248263_at	At5g53370	2.58125	0	225.457	298.338	269.393	114.913	97.1384	95.2364	pectinesterase ; supported by cDNA: gi_15293286_gb_AY051077.1_
245347_at	At4g14890	2.57585	0	98.2758	111.81	130.74	41.7879	42.9881	47.5398	ferredoxin ;supported by full-length cDNA: Ceres:22861.
259803_at	At1g72150	2.57534	0	952.456	921.142	925.272	266.847	392.289	427.659	cytosolic factor, putative similar to GI:807956 from [Saccharomyces cerevisiae]; supported by cDNA: gi_15028180_gb_AY045913.1_
260277_at	At1g80520	2.57258	0	67.3529	70.1784	92.7747	33.6251	27.6457	28.2524	hypothetical protein predicted by genscan+
251735_at	At3g56090	2.57082	0	325.992	372.985	339.074	117.151	129.763	156.868	putative protein ferritin 2 precursor - Vigna unguiculata, PIR:T08124;supported by full-length cDNA: Ceres:33282.
248348_at	At5g52190	2.57078	0	53.2493	65.7081	59.5539	24.4376	21.0862	23.9147	putative protein similar to unknown protein (sp|P42404);supported by full-length cDNA: Ceres:15004.
260460_at	At1g68230	2.56842	0	77.8541	74.7741	95.8102	32.0165	31.2425	33.469	unknown protein
246085_at	At5g20540	2.567	0	248.188	227.654	263.068	91.8769	99.691	96.282	putative protein predicted proteins, Arabidopsis thaliana
251113_at	At5g01370	2.56549	0	126.698	113.683	124.113	46.0583	48.8972	47.1201	hypothetical protein
254119_at	At4g24780	2.56524	0	1707.23	1680.04	1803.38	662.358	685.586	675.515	putative pectate lyase pectate lyase, Musa acuminata, PATX:E209876;supported by full-length cDNA: Ceres:36681.
257966_at	At3g19800	2.56378	0	92.8514	129.46	121.263	46.4112	39.1059	48.4937	unknown protein ;supported by full-length cDNA: Ceres:41112.
263478_at	At2g31880	2.56064	0	189.389	185.421	198.984	69.1361	74.9761	79.9702	putative receptor-like protein kinase ; supported by cDNA: gi_16648754_gb_AY058153.1_
265287_at	At2g20260	2.55999	0	387.427	389.174	379.838	132.371	151.669	167.696	putative photosystem I reaction center subunit IV ;supported by full-length cDNA: Ceres:27629.
266770_at	At2g03090	2.55967	0	1015.97	1044.56	991.647	423.694	384.621	384.097	putative expansin Experimental evidence from Dr. Daniel Cosgrove at Penn State Univ. <dCosgrove@psu.edu>
263048_s_at	At2g05310	2.55865	0	119.818	112.794	129.153	41.6012	43.9177	55.87	unknown protein ;supported by full-length cDNA: Ceres:5198.
249659_s_at	At5g36710	2.55395	0	443.255	437.304	501.803	201.044	159.135	181.086	putative protein similar to unknown protein (gb|AAF32471.1)
256215_at	At1g50900	2.54803	0	197.389	216.483	236.344	78.2279	84.3732	92.5829	unknown protein ;supported by full-length cDNA: Ceres:19056.
249787_at	At5g24320	2.53853	0	315.493	324.181	296.751	126.589	124.646	117.65	putative protein contains similarity to unknown protein (gb|AAF19687.1)
259926_at	At1g75090	2.53788	0	159.306	182.812	191.038	76.686	68.5662	64.8274	putative DNA-3-methyladenine glycosylase I similar to putative DNA-3-methyladenine glycosylase I (TAG I) GB:P05100 [Escherichia coli]; supported by cDNA: gi_14334651_gb_AY034999.1_
245672_at	At1g56710	2.5362	0	99.9083	106.553	95.0623	35.7747	41.3387	41.7746	polygalacturonase, putative similar to polygalacturonase PG1 GI:5669846 from [Glycine max]
251325_s_at	At3g61470	2.53405	0	707.462	833.941	743.865	321.56	269.302	310.961	Lhca2 protein ;supported by full-length cDNA: Ceres:123159.
267592_at	At2g39710	2.53168	0	154.833	142.137	170.2	57.6077	64.1168	62.8048	unknown protein similar to GP 2245012|gnl|PID|e327000|Z97341; supported by cDNA: gi_15293230_gb_AY051049.1_
247930_at	At5g57060	2.53108	0	84.8264	96.4373	108.784	34.5538	41.7767	38.2638	putative protein similar to unknown protein (pir||T04261);supported by full-length cDNA: Ceres:6181.
251941_at	At3g53470	2.53039	0	76.8291	92.1028	85.1582	37.4786	31.6485	31.2882	putative protein ribosomal protein S25, cytosolic, Arabidopsis thaliana, PIR:T08568
249911_at	At5g22740	2.52601	0	611.222	540.097	593.744	193.129	232.299	265.411	glucosyltransferase-like protein ; supported by cDNA: gi_16648763_gb_AY058158.1_
252077_at	At3g51720	2.52504	0	613.155	567.711	605.903	209.979	231.281	266.359	putative protein several putative myosin heavy chain-like proteins - Arabidopsis thaliana;supported by full-length cDNA: Ceres:99756.
266215_at	At2g06850	2.5246	0	2007.97	1857.22	1943.65	724.186	776.815	799.899	putative endoxyloglucan glycosyltransferase identical to GB:D16454;supported by full-length cDNA: Ceres:15276.
252130_at	At3g50820	2.5238	0	210.659	247.976	273.96	110.452	86.2233	93.5993	putative protein 1 photosystem II oxygen-evolving complex photosystem II oxygen-evolving complex protein 1 - potato, PIR2:S16586;supported by full-length cDNA: Ceres:95531.
257205_at	At3g16520	2.52376	0	330.655	345.204	365.464	152.335	123.904	136.368	putative glucosyltransferase similar to UDP-glucose glucosyltransferase GB:X77459 [Manihot esculenta], UDP-glycose:flavonoid glycosyltransferase GB:BAA36411 [Vigna mungo]
252409_at	At3g47650	2.52227	0	390.697	432.764	424.635	155.408	156.76	182.663	putative protein bundle sheath defective protein 2 - Zea mays, EMBL:AF126742; supported by cDNA: gi_13877966_gb_AF370246.1_AF370246
251612_at	At3g57950	2.51687	0	116.611	137.82	131.498	44.2979	54.6767	54.3621	putative protein hypothetical protein T24P15.9 - Arabidopsis thaliana, PIR:T00927
248592_at	At5g49280	2.51423	0	860.75	842.476	902.152	322.737	337.304	376.213	unknown protein ;supported by full-length cDNA: Ceres:147765.
256447_at	At1g33440	2.51088	0	114.54	99.856	119.453	43.4104	44.9856	44.5652	nitrate transporter NTL1, putative similar to GI:3377517 from [Arabidopsis thaliana]
260494_at	At2g41820	2.51065	0	288.419	261.429	262.039	104.727	103.343	115.307	putative receptor-like protein kinase
247397_at	At5g62940	2.50661	0	128.515	142.284	131.351	58.018	46.8979	55.5202	Dof zinc finger protein - like Dof zinc finger protein, Oryza sativa, EMBL:AB028129
252688_at	At3g44020	2.50604	0	62.4404	73.0968	77.5789	32.3318	23.3417	29.3675	putative protein
251178_at	At3g63440	2.50525	0	138.533	132.986	124.495	60.1551	48.8598	49.0588	cytokinin oxidase -like protein cytokinin oxidase, Zea mays, EMBL:ZMY18377
250058_at	At5g17870	2.50427	0	330.594	322.698	385.371	147.921	115.347	151.489	plastid-specific ribosomal protein 6 precursor (Psrp-6) - like plastid-specific ribosomal protein 6 precursor (Psrp-6), Spinacia oleracea, EMBL:AF245292;supported by full-length cDNA: Ceres:267004.
258528_at	At3g06770	2.50297	0	120.966	143.25	133.319	58.4325	50.5968	49.7958	unknown protein contains Pfam profile:PF00295 Polygalacturonase;supported by full-length cDNA: Ceres:38575.
253627_at	At4g30650	2.49962	0	196.114	180.192	228.667	54.5571	87.3614	100.107	low temperature and salt responsive protein homolog low temperature and salt responsive protein LTI6A - Arabidopsis thaliana,PID:g4039153
247101_at	At5g66530	2.49423	0	569.825	592.093	604.472	233.737	222.178	252.276	apospory-associated protein C-like
249718_at	At5g35740	2.49059	0	106.221	107.101	124.224	49.5673	41.4076	44.5536	putative protein contains similarity to beta-1,3-glucanase;supported by full-length cDNA: Ceres:11830.
245612_at	At4g14440	2.48949	0	358.511	404.237	369.295	156.548	132.741	165.44	carnitine racemase like protein
264288_at	At1g62045	2.48756	0	67.2316	70.2415	91.7022	28.8907	28.4722	34.7655	Expressed protein ; supported by full-length cDNA: Ceres: 2843.
257807_at	At3g26650	2.48468	0	1056.54	1084.58	1063.19	385.757	420.613	483.258	glyceraldehyde 3-phosphate dehydrogenase A subunit (GapA) identical to glyceraldehyde 3-phosphate dehydrogenase A subunit (GapA) GB:M64114 (Gene 104, 133-138 (1991)); supported by cDNA: gi_166701_gb_M64114.1_ATHGAPAA
263629_at	At2g04850	2.47888	0	339.104	378.725	413.391	135.753	176.482	144.108	hypothetical protein predicted by genscan;supported by full-length cDNA: Ceres:113395.
265870_at	At2g01660	2.47774	0	84.4493	89.1327	94.3297	38.4975	36.9724	32.6574	hypothetical protein predicted by genefinder;supported by full-length cDNA: Ceres:207066.
251075_at	At5g01890	2.47476	0	538.155	510.628	486.763	217.12	189.205	214.159	putative protein leucine-rich receptor-like protein (LRPKm1) - Malus domestica, EMBL:AF053127; supported by cDNA: gi_15983377_gb_AF424563.1_AF424563
247230_at	At5g65170	2.47354	0	216.867	205.847	228.437	91.809	86.9298	84.508	putative protein similar to unknown protein (pir||T05009)
262954_at	At1g54500	2.47313	0	170.181	168.102	192.216	67.7466	65.7636	80.9951	rubredoxin, putative similar to rubredoxin GI:4583668 from [Guillardia theta];supported by full-length cDNA: Ceres:19234.
259664_at	At1g55330	2.47292	0	1493.52	1483.84	1609.14	595.091	607.801	651.796	unknown protein ; supported by full-length cDNA: Ceres: 38378.
248154_at	At5g54400	2.47177	0	219.619	231.324	228.281	94.8803	90.8324	89.0803	putative protein strong similarity to unknown protein (gb AAF35419.1)
261970_at	At1g65960	2.46491	0	1210.14	1210.22	1236	489.936	493.715	499.711	glutamate decarboxylase (gad), putative similar to glutamate decarboxylase (gad) GI:294111 from [Petunia hybrida]; supported by cDNA: gi_1184959_gb_U46665.1_ATU46665
264204_at	At1g22710	2.46448	0	134.902	140.297	147.591	55.8894	59.1423	56.5219	putative sucrose transport protein, SUC2 strong similarity to GB:S38196 sucrose transport protein SUC2 from [Arabidopsis thaliana];supported by full-length cDNA: Ceres:7894.
264022_at	At2g21185	2.45969	0	220.404	231.694	270.209	91.0196	99.48	103.158	Expressed protein ; supported by full-length cDNA: Ceres: 19643.
266882_at	At2g44670	2.4594	0	501.467	434.382	486.361	186.054	194.474	197.748	unknown protein ;supported by full-length cDNA: Ceres:40641.
246792_at	At5g27290	2.45661	0	64.4052	76.5768	74.6118	32.9524	29.552	25.2561	putative protein predicted proteins, Arabidopsis thaliana;supported by full-length cDNA: Ceres:38304.
267084_at	At2g41180	2.45313	0	60.9151	73.9791	68.1056	29.4951	27.5826	25.6736	unknown protein ; supported by cDNA: gi_16323164_gb_AY057686.1_
253044_at	At4g37290	2.45224	0	59.3587	64.9406	63.8695	23.2562	23.6574	29.82	hypothetical protein ;supported by full-length cDNA: Ceres:41783.
255248_at	At4g05180	2.44985	0	196.239	213.641	197.199	91.3094	73.387	83.1061	Oxygen-evolving enhancer protein 3 precursor - like protein OXYGEN-EVOLVING ENHANCER PROTEIN 3 PRECURSOR (OEE3) (16 KD SUBUNIT OF OXYGEN-EVOLVING SYSTEM OF PHOTOSYSTEM II), Spinacia oleracea, gb:P12301;supported by full-length cDNA: Ceres:40326.
263852_at	At2g04450	2.44849	0	135.236	150.559	138.928	54.2501	58.2791	60.9342	putative mutT domain protein
256336_at	At1g72030	2.44428	0	135.992	170.12	188.282	64.085	64.5005	73.6803	unknown protein
255028_at	At4g09890	2.4356	0	96.5569	104.08	125.986	32.2715	45.302	56.53	putative protein Arabidopsis thaliana chromosome II BAC T30B22 genomic sequence, gene T30B22.22, PID:g2529679
258265_at	At3g15800	2.43517	0	50.3527	56.7846	58.9902	24.6153	21.5867	22.0181	putative beta-1,3-glucanase precursor similar to beta-1,3-glucanase precursor GB:AAD10386 [Oryza sativa]
248448_at	At5g51190	2.43338	0	455.977	488.03	423.994	186.881	191.06	184.241	putative protein contains similarity to ethylene responsive element binding factor;supported by full-length cDNA: Ceres:2347.
250563_at	At5g08050	2.43159	0	252.635	280.882	290.536	95.596	113.846	129.453	putative protein predicted protein, Arabidopsis thaliana
265872_at	At2g01670	2.43013	0	381.441	406.327	439.783	152.902	187.521	164.715	unknown protein ;supported by full-length cDNA: Ceres:8247.
248224_at	At5g53490	2.42737	0	80.2903	90.0955	106.357	40.0499	34.0892	39.8702	thylakoid lumenal 17.4 kD protein, chloroplast precursor (P17.4) (sp|P81760) ; supported by cDNA: gi_13899114_gb_AF370552.1_AF370552
255886_at	At1g20340	2.42709	0	657.983	715.287	736.911	304.294	271.418	293.715	plastocyanin, putative similar to plastocyanin GI:1865683 from [Arabidopsis thaliana];supported by full-length cDNA: Ceres:23406.
254332_at	At4g22730	2.42242	0	115.649	108.197	112.129	38.5648	51.7179	48.4111	leucine rich repeat receptor kinase-like protein leucine rich repeat receptor-like kinase, Oryza sativa, PATCHX:E267533
247443_at	At5g62720	2.41735	0	97.0946	90.6135	92.8548	48.0678	33.666	34.3286	putative protein predicted proteins, Arabidopsis thaliana; supported by full-length cDNA: Ceres: 38273.
263676_at	At1g09340	2.41514	0	88.8859	100.905	94.6153	36.4611	40.5404	40.7583	putative RNA-binding protein Identical to gb|Y10557 g5bf gene from Arabidopsis thaliana. ESTs gb|R30578, gb|R90475, gb|T22384, gb|T22425, gb|N64934 and gb|T46767 come from this gene;supported by full-length cDNA: Ceres:37028.
266812_at	At2g44830	2.41421	0	254.642	227.919	226.481	96.8109	93.1784	103.706	putative protein kinase contains a protein kinase domain profile (PDOC00100)
266551_at	At2g35260	2.41018	0	135.563	167.673	136.464	69.6932	59.1946	53.5467	unknown protein ; supported by cDNA: gi_13605586_gb_AF361619.1_AF361619
261500_at	At1g28400	2.39849	0	1068.97	1058.76	1250	419.82	496.287	492.169	hypothetical protein predicted by genemark.hmm
266503_at	At2g47780	2.39722	0	199.993	232.686	217.103	74.0155	83.5368	113.504	unknown protein
258087_at	At3g26060	2.39652	0	302.319	321.846	335.213	133.539	131.89	134.893	putative peroxiredoxin similar to peroxiredoxin Q GB:BAA90524 from [Sedum lineare]; supported by cDNA: gi_15081742_gb_AY048264.1_
261023_at	At1g12200	2.38998	0	233.038	286.174	268.922	104.123	112.072	113.571	unknown protein similar to unknown protein GB:AAF34848 GI:6997186 from [Arabidopsis thaliana]
247813_at	At5g58330	2.3888	0	401.219	419.07	427.534	187.673	162.189	172.502	NADP-dependent malate dehydrogenase ;supported by full-length cDNA: Ceres:25200.
259909_at	At1g60870	2.38764	0	498.787	501.104	607.568	246.66	199.939	226.642	unknown protein ; supported by full-length cDNA: Ceres: 14237.
254970_at	At4g10340	2.38593	0	1062.54	1200.7	1170.88	511.214	457.293	470.813	chlorophyll a/b-binding protein - like chlorophyll a/b-binding protein CP26 in PS II, Brassica juncea, gb:X95727;supported by full-length cDNA: Ceres:39765.
266473_at	At2g31120	2.38549	0	165.979	212.584	204.201	90.123	79.8934	74.2794	unknown protein
264746_at	At1g62300	2.38064	0	268.991	249.317	266.701	126.947	102.148	100.652	unknown protein similar to putative DNA-binding protein GI:7268215 from [Arabidopsis thaliana]; supported by cDNA: gi_12658409_gb_AF331712.1_AF331712
248963_at	At5g45700	2.38058	0	185.644	164.114	202.762	83.0909	74.0535	74.9498	unknown protein
266474_at	At2g31110	2.38007	0	276.43	312.145	343.667	128.144	135.532	128.01	hypothetical protein predicted by grail
258222_at	At3g15680	2.37774	0	491.694	502.277	507.785	228.271	211.686	191.633	putative zinc finger protein contains Pfam profile: PF00641 Zn-finger in Ran binding protein and others;supported by full-length cDNA: Ceres:8265.
249231_at	At5g42030	2.37317	0	188.19	199.067	231.485	78.1246	91.5863	91.0129	putative protein similar to unknown protein (emb|CAB66408.1);supported by full-length cDNA: Ceres:106836.
261266_at	At1g26770	2.37133	0	660.515	652.736	748.943	276.012	295.481	298.142	expansin 10 identical to GB:AAF61712 from [Arabidopsis thaliana];supported by full-length cDNA: Ceres:14132.
267002_s_at	At2g34430	2.37026	0	868.336	924.263	1096.21	455.147	359.246	404.382	putative photosystem II type I chlorophyll a b binding protein. ; supported by full-length cDNA: Ceres: 23727.
255792_at	At2g33620	2.36907	0	512.274	490.247	466.723	227.672	200.257	192.249	AT-hook DNA-binding protein (AHP1) almost identical to GB:CAA10857; supported by cDNA: gi_14326503_gb_AF385705.1_AF385705
264185_at	At1g54780	2.36752	0	248.686	322.009	284.203	105.74	120.734	134.621	unknown protein ;supported by full-length cDNA: Ceres:3853.
263002_at	At1g54200	2.36396	0	307.57	290.606	311.356	113.328	129.997	141.425	hypothetical protein predicted by genemark.hmm
255111_at	At4g08780	2.36301	0	311.01	316.316	274.801	101.709	139.196	140.865	peroxidase C2 precursor like protein peroxidase (EC 1.11.1.7) C2 precursor - Armoracia rusticana,PID:d1014846
247884_at	At5g57800	2.36123	0	432.789	401.516	375.493	139.551	174.905	197.903	lipid transfer protein; glossy1 homolog
247768_at	At5g58900	2.35464	0	66.1564	61.0879	74.8806	32.0562	26.0925	27.6925	I-box binding factor - like protein I-box binding factor, Lycopersicon esculentum, EMBL:LES243339
260014_at	At1g68010	2.3537	0	120.999	139.755	129.751	54.4224	54.9414	56.5473	hydroxypyruvate reductase (HPR) identical to hydroxypyruvate reductase (HPR) GB:D85339 [Arabidopsis thaliana] (Plant Cell Physiol 1997 Apr;38(4):449-55); supported by cDNA: gi_2055272_dbj_D85339.1_D85339
262615_at	At1g13950	2.35361	0	76.3826	93.5681	96.9631	36.3562	39.0972	37.9525	initiation factor 5A-4 identical to initiation factor 5A-4 GB:AAD39281 GI:5080771 from (Arabidopsis thaliana); supported by cDNA: gi_12407784_gb_AF296082.1_AF296082
265779_at	At2g07370	2.35324	0	92.9951	74.0439	67.3393	34.2956	33.821	31.4816	unknown protein
247716_at	At5g59350	2.35308	0	89.9639	100.548	101.382	42.3203	44.0786	37.6488	putative protein predicted protein, Arabidopsis thaliana;supported by full-length cDNA: Ceres:148815.
261178_at	At1g04760	2.34974	0	78.5212	80.2674	92.3024	34.172	35.699	36.9882	synaptobrevin 7B, putative similar to GB: from [Arabidopsis thaliana]
260673_at	At1g19330	2.34844	0	384.542	435.557	384	196.207	162.356	154.159	unknown protein ; supported by full-length cDNA: Ceres: 4026.
262536_at	At1g17100	2.34217	0	330.178	360.629	380.632	163.745	135.876	157.834	SOUL-like protein Similar to SOUL Protein [Mus musculus] (gi|4886906) and [Homo sapiens] (gi|4886910). Location of ests PAP043 5' (gb|Z27017), PAP043 3' (gb|Z29848), 153N19T7 (gb|AA720145), and 212B8T7 (gb|N37862);supported by full-length cDNA: Ceres:29992.
254374_at	At4g21780	2.34094	0	144.035	180.021	194.357	75.9661	72.5471	72.9421	hypothetical protein ;supported by full-length cDNA: Ceres:18558.
254333_at	At4g22753	2.33957	0	78.9908	81.4644	100.061	40.7671	35.0148	35.5703	predicted protein predicted protein ERG25, Saccharomyces cerevisiae, PIR2:S64354
261025_at	At1g01225	2.33888	0	97.1714	116.013	120.665	47.4279	48.1422	47.1692	Expressed protein ; supported by full-length cDNA: Ceres: 31323.
251368_at	At3g61380	2.33502	0	73.9929	67.3675	71.3192	30.9359	29.5823	30.5642	putative protein hypothetical protein At2g45900 - Arabidopsis thaliana, EMBL:AC004665
251406_at	At3g60260	2.33225	0	694.365	704.179	639.562	291.04	291.329	291.509	putative protein various predicted proteins, Arabidopsis thaliana;supported by full-length cDNA: Ceres:104796.
264377_at	At2g25060	2.33151	0	842.535	840.409	884.199	398.541	361.784	340.739	similar to early nodulins
249033_at	At5g44920	2.3308	0	120.845	112.634	130.77	52.462	53.953	49.8613	putative protein contains similarity to disease resistance protein
253402_at	At4g32880	2.32576	0	649.135	539.517	610.208	194.268	288.653	290.531	HD-zip transcription factor (athb-8)
258389_at	At3g15390	2.32548	0	63.9767	62.6891	62.4138	25.9447	28.4974	26.8657	hypothetical protein predicted by genscan+
248912_at	At5g45670	2.32385	0	247.09	246.11	240.807	98.371	102.34	115.147	GDSL-motif lipase/hydrolase-like protein ;supported by full-length cDNA: Ceres:18389.
248132_at	At5g54840	2.32377	0	88.5639	94.7619	96.2015	42.9872	33.3662	43.937	SGP1 monomeric G-protein (emb|CAB54517.1)
247073_at	At5g66570	2.32233	0	796.771	799.268	834.247	358.448	341.381	346.658	33 kDa polypeptide of oxygen-evolving complex (OEC) in photosystem II (emb|CAA75629.1) ;supported by full-length cDNA: Ceres:37218.
249152_s_at	At5g43370	2.31838	0	117.176	128.47	116.825	42.5861	54.4275	59.3328	inorganic phosphate transporter (dbj|BAA24282.1)
265374_at	At2g06520	2.31769	0	741.271	728.244	792.165	302.124	318.012	355.696	hypothetical protein ;supported by full-length cDNA: Ceres:14272.
244976_at	petB	2.31522	0	620.572	558.328	498.336	258.026	216.911	249.501	cytochrome B6
247362_at	At5g63140	2.31343	0	67.9425	65.3523	65.0011	30.4129	27.2482	28.0541	putative protein strong similarity to unknown protein (emb|CAB76911.1)
251555_at	At3g58780	2.31265	0	141.648	140.924	111.276	60.3836	58.0661	51.8522	shatterproof 1 (SHP1)/ agamous -like 1 (AGL1) ; supported by full-length cDNA: Ceres: 22339.
250498_at	At5g09660	2.31213	0	66.2697	86.326	83.2888	34.7211	32.4874	34.812	microbody NAD-dependent malate dehydrogenase ; supported by cDNA: gi_14335145_gb_AY037252.1_
249606_at	At5g37260	2.3084	0	225.401	227.936	231.994	90.1212	108.24	98.524	putative protein DNA-binding protein CCA1, Arabidopsis thaliana, PIR:T02684
262653_at	At1g14130	2.30603	0	244.792	275.492	272.907	119.071	116.176	108.717	dioxygenase-like protein very similar to adventitious rooting related oxygenase; Very similar to 2-oxoacid dependent dioxygenase from Malus domestica, gi|3492806
255440_at	At4g02530	2.3049	0	122.414	136.676	150.587	58.6642	56.7531	62.3248	predicted protein of unknown function ; supported by full-length cDNA: Ceres: 8114.
248491_at	At5g51010	2.3038	0	161.486	186.034	168.903	79.1283	69.175	75.8577	unknown protein ;supported by full-length cDNA: Ceres:27885.
248624_at	At5g48790	2.30107	0	91.6636	98.0389	100.386	45.1829	37.5578	43.3259	unknown protein ; supported by cDNA: gi_14326507_gb_AF385707.1_AF385707
245388_at	At4g16410	2.29914	0	203.781	254.705	241.036	111.232	93.4238	99.5982	hypothetical protein ;supported by full-length cDNA: Ceres:2505.
250187_at	At5g14370	2.29736	0	160.492	188.164	188.026	81.307	72.2198	80.0815	putative protein predicted proteins, Arabidopsis thaliana;supported by full-length cDNA: Ceres:19906.
260887_at	At1g29160	2.29536	0	139.25	140.359	170.519	65.5498	60.7985	69.755	ascorbate oxidase promoter-binding protein, putative similar to ascorbate oxidase promoter-binding protein GB:D45066 GI:853689 from [Cucurbita maxima]
260211_at	At1g74440	2.2944	0	99.893	101.899	120.736	44.9254	46.6989	48.9478	hypothetical protein similar to YGL010w-like protein GB:AAC32136 [Picea mariana]
267452_at	At2g33860	2.29361	0	264.029	307.212	261.818	143.526	117.602	102.08	auxin response transcription factor 3 (ETTIN/ARF3) identical to GB:AF007788; supported by cDNA: gi_12484198_gb_AF336917.1_AF336917
250103_at	At5g16600	2.29319	0	130.212	165.316	169.525	65.7731	66.7988	70.2257	transcription factor (gb|AAD53095.1) ; supported by cDNA: gi_5823312_gb_AF175990.1_AF175990
265073_at	At1g55480	2.29039	0	99.0617	111.952	113.34	45.1459	48.1216	48.3476	unknown protein similar to putative tyrosine phosphatase GB:AAF81798 GI:8926334 from [Oryza sativa];supported by full-length cDNA: Ceres:8301.
253238_at	At4g34480	2.2874	0	136.684	144.646	142.369	66.2306	59.1827	59.8186	putative protein (fragment)
259022_at	At3g07420	2.28476	0	115.681	106.335	118.056	47.7699	53.1298	47.9443	putative asparaginyl-tRNA synthetase C-terminal portion identicial to asparaginyl-tRNA synthetase GB:CAA10905 [Arabidopsis thaliana], HMM hit: tRNA synthetases class II; supported by cDNA: gi_5670316_gb_AF170910.1_AF170910
263288_at	At2g36130	2.28351	0	484.889	518.467	466.192	232.26	215.072	196.217	cyclophilin-like protein ;supported by full-length cDNA: Ceres:124189.
262212_at	At1g74890	2.28252	0	73.6835	81.6152	80.1094	35.7491	34.5757	32.8103	response regulator 7, putative similar to response regulator 7 GI:3953603 from [Arabidopsis thaliana]; supported by cDNA: gi_11870064_gb_AF305720.1_AF305720
263840_at	At2g36885	2.27961	0	162.112	166.747	163.334	63.2723	76.64	75.9991	Expressed protein ; supported by full-length cDNA: Ceres: 29157.
248191_at	At5g54130	2.27863	0	333.751	326.745	328.973	152.617	139.284	142.337	putative protein similar to unknown protein (gb|AAC24386.1)
267590_at	At2g39700	2.27778	0	2234.12	2281.38	2299.22	1093.58	980.87	917.381	putative expansin ;supported by full-length cDNA: Ceres:17353.
248763_at	At5g47550	2.27559	0	344.61	386.548	381.607	148.053	138.697	202.25	putative protein similar to unknown protein (pir||H71431);supported by full-length cDNA: Ceres:31680.
258859_at	At3g02120	2.27494	0	412.913	394.956	479.305	183.164	173.037	209.605	Expressed protein ; supported by full-length cDNA: Ceres: 5806.
253322_at	At4g33980	2.26885	0	292.883	274.907	291.499	105.827	124.017	148.889	putative protein ;supported by full-length cDNA: Ceres:8161.
267635_at	At2g42220	2.26855	0	86.6454	104.633	105.502	45.9197	43.0925	41.8115	rhodanese-like family protein ;supported by full-length cDNA: Ceres:1382.
251009_at	At5g02640	2.26408	0	112.744	136.385	155.369	60.1916	56.7907	61.6762	putative protein predicted proteins, Arabidopsis thaliana and Oryza sativa;supported by full-length cDNA: Ceres:250962.
264653_at	At1g08980	2.26401	0	138.592	146.022	159.667	68.9414	58.9551	68.3398	unknown protein Contains similarity to Rhodococcus amidase (gb|D16207). ESTs gb|T20504,gb|H36650,gb|N97423,gb|H36595 come from this gene; supported by cDNA: gi_14335037_gb_AY037198.1_
259358_at	At1g13250	2.26279	0	113.674	111.35	125.512	62.0391	42.7791	50.0953	hypothetical protein similar to putative glycosyl transferase GI:6862930 from [Arabidopsis thaliana];supported by full-length cDNA: Ceres:117402.
254137_at	At4g24930	2.2605	0	119.968	130.304	133.41	59.99	52.2541	57.4893	hypothetical protein
263183_at	At1g05570	2.26045	0	211.589	191.128	198.792	87.7132	90.9072	87.4805	putative glucan synthase Highly similar to putative glucan synthase GB:AAD15408; supported by cDNA: gi_13649387_gb_AF237733.1_AF237733
246956_at	At5g04890	2.25961	0	97.5534	106.434	113.203	53.1696	40.7653	46.4388	unknown protein ; supported by cDNA: gi_7407072_gb_AF208051.1_AF208051
251082_at	At5g01530	2.25924	0	605.79	658.09	643.668	287.878	274.521	281.931	chlorophyll a/b-binding protein CP29 ; supported by cDNA: gi_15081738_gb_AY048262.1_
254466_at	At4g20430	2.25917	0	215.615	191.755	202.482	85.9873	89.5089	94.4493	subtilisin-like serine protease contains similarity to meiotic serine proteinase TMP GI:6468325 from [Lycopersicon esculentum]
245740_at	At1g44100	2.25836	0	163.66	169.224	175.597	77.178	77.1636	70.8135	amino acid permease, putative almost identical to amino acid permease GI:608673 from [Arabidopsis thaliana]
245108_at	At2g41510	2.25567	0	320.119	297.023	248.222	142.432	115.397	125.811	putative cytokinin oxidase
247586_at	At5g60660	2.2544	0	255.325	335.472	314.991	104.339	161.348	136.099	mipC protein - like (aquaporin) mipC protein, common ice plant, PIR:T12440;supported by full-length cDNA: Ceres:33231.
255460_at	At4g02800	2.25311	0	206.512	208.233	217.509	97.7472	93.1926	89.6743	hypothetical protein similar to A. thaliana hypothetical protein T6B20.12 (1946366);supported by full-length cDNA: Ceres:4249.
262411_at	At1g34640	2.25166	0	82.6685	104.177	89.1509	41.526	41.5959	39.453	hypothetical protein predicted by genemark.hmm; supported by full-length cDNA: Ceres: 10855.
259040_at	At3g09270	2.25088	0	66.7828	71.6984	80.8623	28.935	33.5001	35.0126	putative glutathione transferase similar to glutathione transferase GB:CAA71784 [Glycine max];supported by full-length cDNA: Ceres:21546.
247850_at	At5g58150	2.24735	0	92.4571	86.1616	84.6242	39.7781	33.8789	43.4779	receptor-like protein kinase
252377_at	At3g47960	2.24602	0	94.8122	90.1478	86.5245	35.4509	43.9745	41.448	putative peptide transporter peptide transporter (ptr1), Hordeum vulgare, AF023472; supported by cDNA: gi_13877878_gb_AF370202.1_AF370202
250200_at	At5g14130	2.24579	0	134.138	145.734	125.485	64.1974	56.8474	59.4519	peroxidase ATP20a (emb|CAA67338.1) ; supported by cDNA: gi_16209688_gb_AY057607.1_
257245_at	At3g24110	2.24298	0	98.0951	108.52	119.977	54.7082	44.1283	46.7701	hypothetical protein contains Pfam profile: PF00036 EF hand, similar to calcium-modulated proteins
264837_at	At1g03600	2.2418	0	432.556	452.56	485.471	215.729	189.706	205.943	unknown protein similar to ESTs emb|Z27038, gb|AA451546, emb|Z29876, gb|T45359 and gb|R90316;supported by full-length cDNA: Ceres:111449.
261832_at	At1g10650	2.24142	0	161.481	161.94	165.129	81.428	68.2255	68.3112	S-ribonuclease binding protein SBP1, putative similar to S-ribonuclease binding protein SBP1 GI:6760451 from [Petunia hybrida];supported by full-length cDNA: Ceres:108776.
249694_at	At5g35790	2.24135	0	110.195	126.445	116.267	57.3527	49.4877	50.6128	glucose-6-phosphate dehydrogenase ;supported by full-length cDNA: Ceres:22483.
267486_at	At2g02800	2.23871	0	332.869	336.137	342.728	163.239	142.445	146.243	putative protein kinase contains a protein kinase domain profile (PDOC00100); supported by cDNA: gi_2852448_dbj_D88207.1_D88207
266993_at	At2g39210	2.23685	0	232.684	241.765	207.704	108.01	105.168	91.7832	nodulin-like protein ; supported by cDNA: gi_16930478_gb_AF419593.1_AF419593
253790_at	At4g28660	2.23637	0	176.159	190.754	210.56	97.8023	83.1365	77.2804	photosystem II protein W - like photosystem II protein W, Porphyra purpurea, PIR2:S73268; supported by full-length cDNA: Ceres: 2419.
262494_at	At1g21810	2.2336	0	58.3315	53.5981	56.2012	25.4085	23.121	26.7439	myosin-like protein similar to myosin heavy chain GB:AAD33718 GI:4928755 from (Amoeba proteus)
252958_at	At4g38620	2.23281	0	67.7005	81.9849	81.2719	32.0893	35.099	36.2499	putative transcription factor (MYB4) ; supported by cDNA: gi_3941411_gb_AF062860.1_AF062860
265778_at	At2g07360	2.23218	0	574.021	445.977	441.931	203.78	229.63	221.524	unknown protein
261286_at	At1g35780	2.23184	0	834.007	828.829	834.245	333.63	406.951	378.262	unknown protein ; supported by cDNA: gi_16226791_gb_AF428333.1_AF428333
255597_at	At4g01730	2.22821	0	137.167	144.992	131.73	58.8976	64.586	62.2658	hypothetical protein
247965_at	At5g56540	2.22567	0	133.417	182.979	177.104	63.0111	70.2118	88.5078	putative protein similar to unknown protein (pir||T06016); supported by cDNA: gi_10880504_gb_AF195895.1_AF195895
260208_s_at	At1g70670	2.22405	0	104.709	145.495	158.316	67.1966	67.0224	49.4643	unknown protein similar to Ca+2-binding EF hand protein GB:AAB71227 [Glycine max];supported by full-length cDNA: Ceres:5143.
266635_at	At2g35470	2.22121	0	136.932	165.727	183.358	80.8677	67.1663	70.7736	unknown protein ;supported by full-length cDNA: Ceres:13821.
249810_at	At5g23920	2.22085	0	113.867	134.467	129.054	58.6154	53.6191	57.6949	unknown protein
259707_at	At1g77490	2.22009	0	72.2361	80.5789	73.0695	33.0787	35.7733	32.8936	thylakoid-bound ascorbate peroxidase identical to thylakoid-bound ascorbate peroxidase GB:CAA67426 [Arabidopsis thaliana];supported by full-length cDNA: Ceres:157034.
255435_at	At4g03280	2.21705	0	549.678	602.941	599.154	257.321	242.893	289.923	putative component of cytochrome B6-F complex ; supported by cDNA: gi_13926181_gb_AF370566.1_AF370566
253875_at	At4g27520	2.21414	0	482.267	469.212	479.17	206.921	217.838	221.384	putative protein ENOD20 gene, Medicago truncatula, X99467;supported by full-length cDNA: Ceres:33380.
250798_at	At5g05340	2.21362	0	115.647	126.242	197.146	64.966	62.211	71.1568	peroxidase
258938_at	At3g10080	2.20669	0	2076.17	1997.88	2045.33	832.908	934.765	1005.43	germin-like protein similar to germin type 2 GB:S71254 [Arabidopsis thaliana];supported by full-length cDNA: Ceres:19265.
266447_at	At2g43290	2.2062	0	164.724	177.278	204.222	82.5803	90.6804	74.3249	putative calcium binding protein ;supported by full-length cDNA: Ceres:31535.
251886_at	At3g54260	2.20298	0	1075.58	1048.78	1148.81	451.176	528.577	506.036	putative protein various predicted proteins, Arabidopsis thaliana; supported by cDNA: gi_15451107_gb_AY054634.1_
261085_at	At1g17480	2.20002	0	91.0257	86.5391	96.8984	44.2376	38.7738	41.7436	hypothetical protein similar to hypothetical protein GB:AAF21161 GI:6648161 from [Arabidopsis thaliana]
254102_at	At4g25050	2.19964	0	197.872	210.222	230.298	104.736	91.5242	93.9654	acyl carrier - like protein acyl carrier protein, Cuphea lanceolata, PIR2:S42026;supported by full-length cDNA: Ceres:11559.
257806_at	At3g18670	2.19868	0	69.8295	67.371	68.5771	35.9313	28.0474	29.6126	hypothetical protein predicted by genscan+
247304_at	At5g63850	2.19638	0	71.8092	84.8045	68.3724	38.2698	28.8794	35.2858	amino acid transporter AAP4 (pir||S51169) ;supported by full-length cDNA: Ceres:116681.
252921_at	At4g39030	2.19539	0	74.7684	74.0906	76.447	39.4781	33.3272	29.8215	putative protein DNA damage-inducible protein - Synechocystis sp.,PIR2:S77364
245195_at	At1g67740	2.19401	0	518.287	568.412	594.907	266.785	244.743	254.924	F12A21.13 putative photosystem II Core Complex sp|049347|PSBY_ARATH; similar to ESTs gb|BE523181, dbj|AV531372.1, dbj|AV527826.1, dbj AV520274.1, dbj|AV522153.1, dbj|AV530317.1, dbj|AV526312.1, dbj|AV527090.1, dbj|AV521148.1, and dbj|AV531908.1;supported by full-l
267238_at	At2g44130	2.19374	0	110.087	125.737	127.766	63.204	52.3199	50.2161	unknown protein ;supported by full-length cDNA: Ceres:6950.
254791_at	At4g12910	2.19332	0	421.508	420.309	476.163	233.252	184.515	183.139	SERINE CARBOXYPEPTIDASE I PRECURSOR-like protein SERINE CARBOXYPEPTIDASE I PRECURSOR - Hordeum vulgare, SWall:CBP1_HORVU
251759_at	At3g55630	2.19322	0	55.5918	64.1856	60.8888	32.0674	23.954	26.3534	tetrahydrofolylpolyglutamate synthase precursor - like protein tetrahydrofolylpolyglutamate synthase precursor, Mus musculus, PIR:S65755; supported by full-length cDNA: Ceres: 230791.
252023_at	At3g52920	2.19299	0	219.32	201.269	227.016	86.1878	94.0681	115.051	putative protein various predicted proteins, Arabidopsis thaliana;supported by full-length cDNA: Ceres:4829.
248190_at	At5g54120	2.19275	0	181.291	155.348	163.797	91.136	69.6992	67.3877	unknown protein
247086_at	At5g66320	2.19225	0	304.162	332.998	334.263	155.151	159.394	128.571	GATA-binding transcription factor-like protein
256617_at	At3g22240	2.19171	0	339.761	392.671	378.572	171.522	152.018	183.371	unknown protein ; supported by full-length cDNA: Ceres: 368.
252751_at	At3g43430	2.19109	0	636.816	653.772	618.207	313.323	286.556	271.285	putative protein RING-H2 zinc finger protein ATL4 - Arabidopsis thaliana, EMBL:AF132014;supported by full-length cDNA: Ceres:3137.
266346_at	At2g01430	2.19032	0	275.068	287.947	296.99	136.607	132.433	123.599	putative homeodomain transcription factor
265422_at	At2g20800	2.186	0	134.24	126.465	152.066	65.1572	61.7211	61.9469	putative NADH-ubiquinone oxireductase
248227_at	At5g53820	2.18599	0	172.797	154.133	208.961	67.7791	77.7205	99.6489	ABA-inducible protein-like ;supported by full-length cDNA: Ceres:24640.
246270_at	At4g36500	2.18554	0	57.6013	58.5433	65.3099	23.2207	30.2361	29.5681	putative protein
251388_at	At3g60840	2.1826	0	92.5237	105.426	95.1078	55.3511	38.3514	40.5675	putative protein protein regulating cytokinesis 1, Homo sapiens, EMBL:AF044588
264790_at	At2g17820	2.18135	0	570.032	487.698	452.437	247.409	221.328	223.57	putative histidine kinase histidine kinase domain from residues 490 to 1190; supported by cDNA: gi_3399696_dbj_AB010914.1_AB010914
258607_at	At3g02730	2.18087	0	109.244	130.461	130.423	59.5601	52.1852	57.9704	thioredoxin f1 identical to thioredoxin f1 GB:AF144385 [Arabidopsis thaliana];supported by full-length cDNA: Ceres:11767.
259625_at	At1g42970	2.1792	0	226.009	236.66	222.211	98.489	108.602	107.189	glyceraldehyde-3-phosphate dehydrogenase identical to glyceraldehyde-3-phosphate dehydrogenase GI:166708 [Arabidopsis thaliana] (Gene 104, 133-138 (1991)); supported by cDNA: gi_14517407_gb_AY039539.1_
256115_at	At1g16880	2.17621	0	184.831	187.315	193.044	80.2252	89.2577	90.2297	unknown protein ; supported by cDNA: gi_14423501_gb_AF386988.1_AF386988
252860_at	At4g39790	2.17535	0	64.0759	61.1944	68.1826	29.6634	25.6666	33.5995	putative protein bZIP protein, Arabidopsis thaliana
252408_at	At3g47600	2.17314	0	147.134	177.396	141.689	67.5709	79.9305	67.0358	putative transcription factor MYB94 ; supported by cDNA: gi_3941527_gb_AF062918.1_AF062918
248092_at	At5g55170	2.16899	0	50.3378	54.5094	58.7519	24.1522	23.9661	27.3081	ubiquitin-like protein
260097_at	At1g73220	2.16867	0	192.873	220.576	201.382	68.382	94.8426	120.281	putative transporter similar to organic cation transporter 3 GB:AAD20978 [Mus musculus]; contains Pfam profile: PF00083 Sugar (and other) transporter;supported by full-length cDNA: Ceres:39729.
245878_at	At1g26190	2.16762	0	251.864	215.695	206.827	100.638	104.281	106.199	hypothetical protein contains similarity to uridine kinase GI:6899310 from [Ureaplasma urealyticum]
250160_at	At5g15210	2.16587	0	66.2376	69.9807	78.4663	31.6155	34.1836	33.3225	putative protein various predicted proteins, Arabidopsis thaliana
262109_at	At1g02730	2.16444	0	349.513	310.233	301.865	146.718	147.295	150.265	hypothetical protein similar to cellulose synthase catalytic subunit GB:AAC39336 GI:2827143 from (Arabidopsis thaliana)
249919_at	At5g19250	2.164	0	503.969	476.276	521.616	233.319	237.388	223.315	putative protein predicted protein, Arabidopsis thaliana
253860_at	At4g27700	2.16298	0	76.3851	83.4221	90.3721	39.7168	38.2269	37.7206	hypothetical protein ;supported by full-length cDNA: Ceres:14002.
245912_at	At5g19600	2.16215	0	60.1767	54.7304	59.7888	28.9613	27.1843	24.6517	putative protein sulfate transporter ATST1 [imported] - Arabidopsis thaliana, PIR:T48901; supported by cDNA: gi_14141683_dbj_AB061739.1_AB061739
247065_s_at	At5g66900	2.16108	0	208.092	173.661	178.746	66.9871	96.0471	96.326	disease resistance protein-like
259169_at	At3g03520	2.16086	0	329.685	296.199	294.917	119.199	152.477	154.452	unknown protein similar to unknown protein GB:AAC32238 (Arabidopsis thaliana)
267619_at	At2g26730	2.15871	0	264.011	243.404	237.552	101.383	122.271	121.444	putative receptor-like protein kinase ; supported by cDNA: gi_15292872_gb_AY050870.1_
251664_at	At3g56940	2.15318	0	434.059	449.967	471.84	206.966	213.387	209.35	leucine zipper-containing protein AT103 ; supported by cDNA: gi_1033194_gb_U38232.1_ATU38232
262704_at	At1g16530	2.15228	0	164.735	181.191	212.731	88.5744	82.2604	88.7309	hypothetical protein predicted by genscan
255104_at	At4g08685	2.15166	0	1544.84	1597.8	1708.21	770.582	702.987	780.904	Expressed protein ; supported by full-length cDNA: Ceres: 1734.
259896_at	At1g71500	2.15132	0	168.155	228.417	196.061	106.64	69.4831	99.3506	unknown protein ;supported by full-length cDNA: Ceres:33022.
250881_at	At5g04080	2.15073	0	54.9247	52.5753	60.3828	24.5175	24.1838	29.3571	putative protein
253272_at	At4g34190	2.14838	0	214.381	218.565	233.769	98.4124	105.266	106.655	putative protein ;supported by full-length cDNA: Ceres:8742.
259880_at	At1g76730	2.1477	0	119.284	144.472	134.727	61.921	60.2236	63.395	hypothetical protein similar to hypothetical proteins: GB:BAA79068 [Aeropyrum pernix], GB:AAB84710 [Methanobacterium thermoautotrophicum];supported by full-length cDNA: Ceres:33304.
267618_at	At2g26760	2.14701	0	190.819	193.098	198.101	88.7099	92.6034	89.7694	putative cyclin ; supported by cDNA: gi_15292694_gb_AY050781.1_
259491_at	At1g15820	2.14645	0	391.4	466.43	459.724	222.181	188.866	202.783	chlorophyll binding protein, putative similar to chlorophyll binding protein GI:169213 from [Petunia hybrida]
265057_at	At1g52140	2.14592	0	544.944	546.433	550.029	256.333	240.555	268.01	unknown protein ;supported by full-length cDNA: Ceres:25812.
252179_at	At3g50760	2.14421	0	56.149	61.5266	62.0251	28.5847	27.1882	28.0346	putative protein UDP-glucose:(glucosyl) LPS alpha1,3-glucosyltransferase WaaO, E.coli, EMBL:AF019746
248254_at	At5g53320	2.1438	0	220.701	186.179	208.483	85.975	95.6181	105.45	receptor protein kinase-like protein
252943_at	At4g39330	2.14081	0	192.999	211.473	188.957	97.6302	85.5089	94.0592	cinnamyl-alcohol dehydrogenase CAD1 ;supported by full-length cDNA: Ceres:34593.
250443_at	At5g10520	2.13829	0	190.438	177.482	205.802	96.4631	88.923	82.9225	Pto kinase interactor - like protein Pto kinase interactor 1, Lycopersicon esculentum, EMBL:SL28007; supported by cDNA: gi_15810234_gb_AY056156.1_
252446_at	At3g47010	2.13339	0	119.089	121.303	114.401	66.9238	49.1787	50.2024	beta-D-glucan exohydrolase - like protein beta-D-glucan exohydrolase, Nicotiana tabacum, TREMBL:AB017502_1
251733_at	At3g56240	2.13301	0	1626.54	1832.03	1848.65	746.644	901.92	839.571	copper homeostasis factor ;supported by full-length cDNA: Ceres:16647.
253779_at	At4g28490	2.13123	0	125.789	125.105	120.976	62.6077	55.5719	56.3065	receptor-like protein kinase 5 precursor (RLK5) ; supported by cDNA: gi_166849_gb_M84660.1_ATHRLPKC
251067_at	At5g01910	2.12845	0	158.568	156.013	170.16	68.2738	76.1125	83.3568	hypothetical protein
264200_at	At1g22650	2.12735	0	82.8652	76.9841	84.2647	39.9839	40.1468	34.6196	putative invertase Similar to LIM17 gene product gb|1653769 from the genome of Synechocystis sp. gb|D90916;supported by full-length cDNA: Ceres:6399.
251093_at	At5g01360	2.11962	0	74.208	88.0034	101.685	40.3083	47.7361	36.4576	putative protein several hypothetical proteins - Arabidopsis thaliana;supported by full-length cDNA: Ceres:153592.
253485_at	At4g31800	2.11717	0	410.961	587.082	453.091	244.357	237.462	203.593	Expressed protein ; supported by full-length cDNA: Ceres: 40692.
259466_at	At1g19050	2.11531	0	362.788	382.398	442.366	191.455	179.568	190.386	response regulator 5, putative similar to response regulator 5 GI:3953599 from [Arabidopsis thaliana]; supported by cDNA: gi_3953602_dbj_AB008490.1_AB008490
251059_at	At5g01810	2.11337	0	476.51	468.184	499.006	203.975	218.911	260.24	serine/threonine protein kinase ATPK10 ; supported by cDNA: gi_13249133_gb_AF302111.1_AF302111
245143_at	At2g45450	2.11009	0	183.195	207.645	216.743	109.9	85.7459	92.296	unknown protein ;supported by full-length cDNA: Ceres:23203.
252126_at	At3g50950	2.10947	0	180.174	162.802	170.57	86.9317	81.5769	74.9395	putative disease resistance protein
245354_at	At4g17600	2.10772	0	89.6644	105.794	100.201	43.1971	42.7768	54.3003	Lil3 protein ;supported by full-length cDNA: Ceres:29150.
259875_s_at	At1g76690	2.10695	0	367.408	324.788	390.252	181.36	168.551	163.841	12-oxophytodienoate reductase (OPR2) identical to 12-oxophytodienoate reductase OPR2 GB:AAC78441 [Arabidopsis thaliana]
262644_at	At1g62710	2.10348	0	125.251	131.2	125.625	48.1128	62.6638	70.8636	beta-VPE nearly identical to beta-VPE GB:BAA09615 GI:1805364 [Arabidopsis thaliana]; supported by cDNA: gi_14194096_gb_AF367254.1_AF367254
265149_at	At1g51400	2.10286	0	604.16	693.885	678.113	336.09	263.757	339.9	unknown protein ; supported by full-length cDNA: Ceres: 12055.
265955_at	At2g37280	2.10279	0	218.409	190.389	234.617	89.8796	105.133	110.969	putative ABC transporter
262456_at	At1g11260	2.10027	0	211.812	205.975	205.39	91.4535	107.11	98.15	glucose transporter almost identical to glucose transporter GB:P23586 from [Arabidopsis thaliana]; supported by full-length cDNA: Ceres: 33727.
248466_at	At5g50720	2.09932	0	365.841	387.72	444.435	190.124	185.467	195.068	putative protein similar to unknown protein (pir||T05517);supported by full-length cDNA: Ceres:121993.
262286_at	At1g68585	2.09882	0	57.1823	60.7272	69.7194	29.446	31.7742	28.177	Expressed protein ; supported by full-length cDNA: Ceres: 102054.
248305_at	At5g52560	2.0963	0	204.751	201.527	196.665	94.26	99.6911	93.6708	putative protein similar to unknown protein (gb|AAD38661.1); supported by cDNA: gi_13430647_gb_AF360236.1_AF360236
245576_at	At4g14770	2.09563	0	130.457	115.123	124.409	57.1559	58.7203	60.6768	hypothetical protein
248151_at	At5g54270	2.09422	0	728.834	768.176	838.984	383.478	360.561	371.41	Lhcb3 chlorophyll a/b binding protein (gb|AAD28773.1) ; supported by cDNA: gi_13926338_gb_AF372917.1_AF372917
255997_s_at	At1g29910	2.09292	0	938.009	905.868	964.932	444.966	436.209	460.877	photosystem II type I chlorophyll a /b binding protein, putative similar to photosystem II type I chlorophyll a /b binding protein GI:16364 from [Arabidopsis thaliana]
250915_at	At5g03790	2.09242	0	93.6056	110.402	117.407	60.0426	45.902	47.6642	homeodomain -like protein homeodomain leucine zipper protein Oshox4, Oryza sativa, EMBL:AF145728
245499_at	At4g16480	2.09229	0	85.694	91.3601	90.4159	46.5279	39.7528	41.5556	membrane transporter like protein
247643_at	At5g60450	2.08923	0	194.611	162.91	155.006	73.6252	76.2532	95.4399	auxin response factor 4 ; supported by cDNA: gi_4102597_gb_AF013466.1_AF013466
248828_at	At5g47110	2.08769	0	736.99	823.322	804.39	336.858	385.858	409.97	Lil3 protein
259021_at	At3g07540	2.08581	0	414.903	308.866	371.522	149.082	181.564	194.47	hypothetical protein predicted by genefinder; supported by cDNA: gi_15215733_gb_AY050396.1_
266560_at	At2g23950	2.08431	0	208.598	189.591	207.381	99.2183	96.9588	94.36	putative LRR receptor protein kinase
255809_at	At4g10300	2.08326	0	392.716	457.82	412.486	189.184	199.018	218.071	putative protein predicted protein, Arabidopsis thaliana; supported by full-length cDNA: Ceres: 1489.
246920_at	At5g25090	2.08159	0	219.286	242.062	262.925	130.287	110.975	106.68	phytocyanin-related protein-like phytocyanin-related protein Pn14 - Ipomoea purpurea, PIR:JC7196;supported by full-length cDNA: Ceres:270205.
254385_s_at	At4g21830	2.08108	0	50.2817	53.7445	57.2763	30.2417	23.4637	23.8038	putative protein CGI-131 protein, Homo sapiens, AF151889;supported by full-length cDNA: Ceres:14645.
265741_at	At2g01320	2.07977	0	142.976	140.121	152.726	70.8583	66.6145	72.0804	putative membrane transporter ; supported by cDNA: gi_13605838_gb_AF367318.1_AF367318
251109_at	At5g01600	2.07518	0	241.189	286.945	262.116	87.6008	132.074	161.135	ferritin 1 precursor ;supported by full-length cDNA: Ceres:1100.
245174_at	At2g47500	2.07194	0	94.0102	88.1971	86.6673	36.0327	46.2546	47.4819	putative kinesin heavy chain
250694_at	At5g06710	2.07077	0	90.7702	105.767	127.814	54.534	51.3789	50.7203	putative protein contains similarity to homeodomain leucine zipper protein
249592_at	At5g37890	2.06976	0	135.035	148.481	142.578	74.6963	62.4483	68.7219	putative protein SIAH1 protein, Brassica napus, EMBL:BNA245479
253270_at	At4g34160	2.06962	0	791.353	788.862	796.813	398.822	375.814	373.9	cyclin delta-3
261766_at	At1g15580	2.0696	0	91.1921	102.947	110.171	45.7612	48.9371	52.3395	auxin-induced protein IAA5, putative similar to auxin-induced protein IAA5 GI:972913 from [Arabidopsis thaliana]
251022_at	At5g02150	2.06664	0	197.437	209.797	212.413	92.6402	101.266	105.927	putative protein Hsp70 binding protein HspBP1 - Homo sapiens, EMBL:AF093420
251752_at	At3g55740	2.06602	0	55.8883	57.7356	55.0247	21.4517	27.166	33.012	proline transporter 2
263787_at	At2g46420	2.06599	0	91.5394	101.376	95.8023	46.1168	45.1089	48.5223	unknown protein ; supported by cDNA: gi_15450510_gb_AY052357.1_
263603_at	At2g16340	2.06549	0	61.7904	58.8681	64.0317	28.5664	30.2672	30.5836	hypothetical protein
246837_at	At5g26665	2.06492	0	267.88	273.015	323.45	143.2	139.804	135.581	pectin acetylesterase precursor - like protein pectinacetylesterase precursor, Vigna radiata, PIR:S68805
267372_at	At2g26290	2.0636	0	63.9657	61.5728	58.8798	23.4315	33.2798	32.6558	putative protein kinase contains a protein kinase domain profile (PDOC00100)
260170_at	At1g71890	2.06214	0	71.5562	74.5678	68.8795	36.335	37.6649	30.2624	putative sucrose transport protein similar to sucrose transport protein SUC1 GB:S38197 from [Arabidopsis thaliana]
246989_at	At5g67350	2.06124	0	145.562	143.289	174.178	68.127	79.0593	77.4496	unknown protein
266783_at	At2g29130	2.06109	0	51.0171	56.057	58.1723	27.5246	27.0908	25.559	putative laccase (diphenol oxidase)
247047_at	At5g66650	2.06102	0	88.8166	86.6963	77.7888	41.6417	40.3131	40.9464	putative protein contains similarity to unknown protein (gb AAC17084.1); supported by cDNA: gi_14596230_gb_AY042903.1_
257678_at	At3g20420	2.06077	0	80.2072	73.0126	85.9489	38.2811	40.6972	37.0798	RNA helicase, putative contains Pfam profiles: PF00636 RNase3 domain, PF00035 Double-stranded RNA binding motif; supported by cDNA: gi_14596054_gb_AY042815.1_
252169_at	At3g50520	2.05904	0	216.675	209.088	239.911	117.633	97.0475	108.613	putative protein several bacterial phosphoglycerate mutases; supported by cDNA: gi_14334855_gb_AY035101.1_
260528_at	At2g47260	2.05904	0	863.157	735.466	865.426	379.975	407.642	409.082	putative WRKY-type DNA binding protein ;supported by full-length cDNA: Ceres:114256.
246036_at	At5g08370	2.05902	0	375.634	405.841	360.077	159.968	191.11	203.337	alpha-galactosidase - like protein alpha-galactosidase, coffee, PIR:T50781;supported by full-length cDNA: Ceres:156141.
267157_at	At2g37630	2.05733	0	222.734	255.762	249.728	123.378	108.701	121.887	putative MYB family transcription factor ; supported by cDNA: gi_5823324_gb_AF175996.1_AF175996
251365_at	At3g61310	2.05664	0	373.249	394.906	354.385	195.758	175.26	174.796	putative DNA-binding protein At2g33620 AT-hook DNA-binding protein - Arabidopsis thaliana, EMBL:ATAC2332
251287_at	At3g61820	2.05341	0	1113.56	1117.25	1233.41	598.941	550.949	537.171	putative protein nucleoid DNA-binding protein cnd41, chloroplast - Nicotiana tabacum, EMBL:D26015; supported by cDNA: gi_14532549_gb_AY039899.1_
261401_at	At1g79640	2.05337	0	55.9848	53.0261	55.673	30.0879	25.2337	24.8801	kinase, putative similar to Ste-20 related kinase SPAK GI:3851171 from [Homo sapiens]
252277_at	At3g49470	2.0531	0	270.73	309.553	311.038	149.742	135.739	148.654	alpha NAC-like protein Nascent polypeptide associated complex protein alpha subunit - Drosophila melanogaster, EMBL:AF017783; supported by cDNA: gi_13899100_gb_AF370545.1_AF370545
255788_at	At2g33310	2.05153	0	865.787	868.867	957.378	373.911	464.785	473.508	auxin regulated protein (IAA13) GB:S58499;supported by full-length cDNA: Ceres:13741.
256877_at	At3g26470	2.0513	0	74.9798	86.2877	78.3109	39.0035	43.1669	34.6232	unknown protein ;supported by full-length cDNA: Ceres:4836.
255236_at	At4g05520	2.0511	0	266.856	230.608	267.357	129.101	124.79	118.992	score=11.7, E=0.66,N=1
251751_at	At3g55720	2.05093	0	203.386	208.136	205.553	90.4225	101.194	109.259	putative protein predicted proteins, Arabidopsis thaliana
245608_at	At4g14350	2.05074	0	231.243	222.421	235.747	110.655	115.124	110.398	protein kinase
249247_at	At5g42310	2.0496	0	84.8073	74.1827	87.0212	36.2727	40.7774	42.9787	maize crp1 protein-like
254494_at	At4g20050	2.04935	0	74.0643	88.1134	86.6233	47.3769	39.1764	34.8515	putative protein C65DMY30S
258252_at	At3g15720	2.04806	0	610.178	583.263	650.645	326.264	288.75	285.393	putative polygalacturonase similar to polygalacturonase GB:BAA88472 [Cucumis sativus];supported by full-length cDNA: Ceres:6.
263046_at	At2g05380	2.04794	0	107.228	119.778	124.257	60.8641	49.9221	60.7341	unknown protein ; supported by cDNA: gi_15146251_gb_AY049267.1_
246135_at	At5g20885	2.04566	0	380.137	341.36	394.048	183.328	184.551	177.444	putative protein non-consensus donor splice site GA at exon 1; predicted proteins, Arabidopsis thaliana; supported by cDNA: gi_16209695_gb_AY057610.1_
264884_at	At1g61170	2.04546	0	62.9194	66.2112	74.6627	36.7952	32.4234	30.4134	unknown protein ;supported by full-length cDNA: Ceres:205500.
262922_at	At1g79420	2.04474	0	219.283	230.78	228.697	121.544	103.643	106.767	hypothetical protein predicted by genemark.hmm; supported by cDNA: gi_15450718_gb_AY052727.1_
261548_at	At1g63480	2.04285	0	121.39	124.273	131.95	56.6488	62.0557	66.142	DNA-binding protein, putative contains Pfam profile: PF02178 DNA binding domain with preference for A/T rich regions
245343_at	At4g15830	2.04254	0	354.125	313.924	354.37	131.425	193.121	176.017	hypothetical protein ;supported by full-length cDNA: Ceres:39757.
257748_at	At3g18710	2.04096	0	116.583	109.184	123.015	58.52	53.6448	58.7264	hypothetical protein predicted by genemark.hmm
248186_at	At5g53880	2.03794	0	1062.16	975.805	1001.47	419.041	516.709	555.676	unknown protein ;supported by full-length cDNA: Ceres:31129.
267169_at	At2g37540	2.03728	0	70.7707	94.3192	95.3054	41.4634	43.5773	42.7746	putative oxidoreductase
249003_at	At5g44500	2.03468	0	102.72	124.811	114.864	61.7624	54.0103	52.5072	putative protein contains similarity to small nuclear ribonucleoprotein; supported by full-length cDNA: Ceres: 10879.
246376_at	At1g51950	2.03383	0	208.099	245.887	214.18	87.5213	125.57	115.434	auxin regulated protein IAA18, putative similar to auxin regulated protein IAA18 GI:2618725 from [Arabidopsis thaliana];supported by full-length cDNA: Ceres:6493.
250386_at	At5g11510	2.03233	0	132.335	115.012	114.677	55.5678	63.3999	59.1649	MYB like protein MYB like protein, Dictyostelium discoideum, SWISSPROT:MYBH_DICDI; supported by cDNA: gi_15375298_gb_AF371975.2_AF371975
253475_at	At4g32290	2.03041	0	324.578	367.041	356.787	180.662	161.764	173.925	putative protein predicted protein, Arabidopsis thaliana, PATCHX:G2252634
257088_at	At3g20510	2.02909	0	388.591	449.739	449.341	206.924	197.514	230.166	unknown protein
267172_at	At2g37660	2.02809	0	192.127	199.264	180.944	84.9469	96.1475	101.109	unknown protein ;supported by full-length cDNA: Ceres:13797.
251499_at	At3g59100	2.02573	0	95.6451	81.8828	89.8351	46.2911	45.302	40.3902	putative protein putative callose synthase catalytic subunit (CFL1) - Gossypium hirsutum, EMBL:AF085717
266790_at	At2g28950	2.02329	0	851.46	861.372	898.397	457.953	436.334	396.299	expansin AtEx6 identical to GB U30480; supported by full-length cDNA: Ceres: 17914.
251003_at	At5g02690	2.02211	0	75.0655	80.8386	87.6262	31.057	45.9058	43.4709	putative protein
256014_at	At1g19200	2.02061	0	115.847	150.15	130.973	73.8471	57.2636	65.3502	hypothetical protein predicted by genemark.hmm
260916_at	At1g02475	2.0201	0	152.934	187.084	164.645	90.3063	77.7277	81.7862	predicted protein ; supported by cDNA: gi_13878058_gb_AF370292.1_AF370292
245739_at	At1g44110	2.0173	0	351.413	339.795	339.561	191.829	154.66	164.477	mitotic cyclin a2-type, putative similar to mitotic cyclin a2-type GI:857396 from [Glycine max]
264852_at	At2g17480	2.01272	0	254.062	230.42	253.552	108.254	133.763	124.668	similar to Mlo proteins from H. vulgare ; supported by cDNA: gi_14091585_gb_AF369569.1_AF369569
252296_at	At3g48970	2.01208	0	129.721	140.751	163.753	81.0893	60.4047	74.3154	putative protein GMFP7 isoprenylated protein, Glycine max., gb:AAD09515;supported by full-length cDNA: Ceres:250092.
267101_at	At2g41480	2.0117	0	118.388	140.107	151.416	84.1015	64.4556	55.2062	putative peroxidase
256666_at	At3g20670	2.01153	0	648.505	661.816	660.924	255.151	344.449	380.372	histone H2A, putative similar to histone H2A GB:AAF64418 GI:7595337 from [Arabidopsis thaliana] (Proc. Natl. Acad. Sci. U.S.A. 97 (2), 948-953 (2000));supported by full-length cDNA: Ceres:14470.
257974_at	At3g20820	2.01152	0	254.213	275.481	259.164	120.34	138.241	133.59	unknown protein similar to NA-DAMAGE-REPAIR/TOLERATION PROTEIN DRT100 PRECURSOR GB:Q00874 from [Arabidopsis thaliana]
252116_at	At3g51510	2.01103	0	112.835	157.681	161.094	78.6732	63.0504	72.8981	putative protein ;supported by full-length cDNA: Ceres:10009.
260034_at	At1g68810	2.01018	0	153.309	186.905	161.416	93.3095	77.0728	79.1625	putative DNA-binding protein Pfam HMM hit: helix-loop-helix DNA-binding domain
262408_at	At1g34750	2.00942	0	190.479	216.758	204.149	110.694	96.2603	97.305	protein phosphatase type 2C, putative similar to GB:AAD17805 from (Lotus japonicus) (Proc. Natl. Acad. Sci. U.S.A. 96 (4), 1738-1743 (1999))
255721_at	At1g31940	2.00484	0	183.005	198.826	212.313	101.867	96.8996	97.588	unknown protein ;supported by full-length cDNA: Ceres:25047.
247024_at	At5g66985	2.00117	0	1139.92	1270.51	1200.6	490.903	600.771	712.789	Expressed protein ; supported by full-length cDNA: Ceres: 4410.
