# Supplementary material for: DNA Methylation and Histone Modifications Regulate De Novo Shoot Regeneration in Arabidopsis by Modulating WUSCHEL Expression and Auxin Signaling
Source: PLoS Genet. 2011 Aug 18;7(8):e1002243. doi: 10.1371/journal.pgen.1002243 (PMC3158056; doi:10.1371/journal.pgen.1002243)
Supplement: Table S6 — Sequences of primers used in this study. (XLS) [file pgen.1002243.s010.xls]

## Sheet: Sheet1
Table S6 Sequences of primer used in this study
Genes	Primers	Primer sequences (5´→3´)
WUS	WUS-F	GCCACAGCATCAGCATCATCAT	In Situ Hybridization
	WUS-R	CTAGTTCAGACGTAGCTCAAGAG
	WUS-1F	ATTATTTGAATATGGAAATGTTTTGTTAAT	Genomic Bisulfite Sequencing
	WUS-1R	AATCTTAACCATACTTTCTCAAATAAAAAA
	WUS-2F	ATTTTTTATTTGAGAAAGTATGGTTAAGAT
	WUS-2R	AATTAAAATTAAATTTAAAATATACTTCCCAA
	WUS-3F	TTTTAATTATAGGGTTTATTGGATTTAAAG
	WUS-3R	AACATTTTAACTAATAACATAAAAATACACCA
	WUS-4F	TTTTATAGTATTTTTGTAAGATTTTTAGGTG
	WUS-4R	CCCTTAATTTTTTTTAAAATAATAATTTTT
	WUS-5F	TAAAAATTATTATTTTAAAAAAAATTAAGGG
	WUS-5R	TATAAAAAATTTTCCAAATATTATACCAAT
	WUS-6F	GATGATTAAAATTTGAATTAAAAAAAGAT
	WUS-6R	AAATAACTAAAAACATATCACAAATACCA
	WUS-7F	TTTTTTATTTGTAAGTAGAAAGTTTATTGA
	WUS-7R	ATTTAATCTCAAAAACATAACAAATTTAAT
	WUS-8F	TTGTAAAATTTGTGTGAAAATTTTTAAATA
	WUS-8R	ATTTACCAAATCAAAAATTATTCTATTCAA
ARF3	ARF3-1F	TGGTTTGAGAGGTTTTTTATAAGATTGT
	ARF3-1R	AAACCCTCTAAAATCTCAATAATTCCTC
ARF4	ARF4-1F	TGAATTTAGTTTGTTTAGGTGTTATGGA
	ARF4-1R	ACCACCTTCATTTTATACATCAAACTTT
IAA18	IAA18-1F	GGGTTTAAATATATGATGGGATGGTAAATGG
	IAA18-1R	CTATACCCTAARATACAACCTTRRCAACTC
BLH7	BLH7-1F	AGTTTTAATAATGGGTATGTATTTGGTGTG
	BLH7-1R	TCCTCAAACTACAAAATCATACAACAATTA
ARR15	ARR15-1F	GTTTYATYGATTGGTTTGTTTTATTTTGTT
	ARR15-1R	ACACCATTACAAAAACAAACATATCCAT
	ARR15-2F	ATGGATATGTTTGTTTTTGTAATGGTGT
	ARR15-2R	ACCCAATTTTCTTTRATTTTACRATCCTT
	ARR15-3F	AAGGATYGTAAAATYAAAGAAAATTGGGT
	ARR15-3R	ATAAATCTCTRARARCCATTRTTTTCTCTC
CKX1	CKX1-1F	AAGATTTTATTTGTTGGATGGTAGTTATTT
	CKX1-1R	AAACCTTATCATAATTTTTCTTCTCCAATA
	CKX1-2F	TATGTTATGTTGAAAGTTGAGATTTTTGTA
	CKX1-2R	ATCAAAACATATACACTAAAACCCCTACTT
	CKX1-3F	TTTATTATGTAGTAAATTTTGGTAGGGAGA
	CKX1-3R	ACCCTCCAAATCTAATAAAACTAATAAAAA
IAA27	IAA27-1F	AAAGTTAAATTTGATTTGATTATTTAAATT
	IAA27-1R	AACCAATCTTTACTCATAAAATTAAATAAT
	IAA27-2F	GATAAGGGTATAATAGGAAAGGTTTTAGG
	IAA27-2R	TACTTCCATAATTAAAAACTCTAACAAACC
PID2	PID2-1F	TTTTTTTGAAGTAGAAAATGAAAGAAATTA
	PID2-1R	CAAAAATCCATAAATTCTAAATTCTAATCA
	PID2-2F	TTGTTGATTAGAATTTAGAATTTATGGAT
	PID2-2R	AATAAATAACTCAAAAAAATCCCCTATAA
	PID2-3F	TTAAGGTAAAGTTGGTATAGGATTTTATT
	PID2-3R	CTCAAAAACAAAACAATAACTATCTTATC
AS1	AS1-1F	AAATGGTAAATAGAAAGATTTTTTAAGGTTT
	AS1-1R	ATCCAATTTAAATAACATTAATTTCCACTT
	AS1-2F	TTTTATGGGTAAGTGGAAATTAATGTTATTT
	AS1-2R	AAACCAAAATAAAAAAAACTTTTAAAACCA
	AS1-3F	TTTTGGGGTTAGTATTAATTTTTTTTGTTT
	AS1-3R	CCCTAACTTAAAATAATTCTTCCATCTCTC
TUB2	TUB2-RF	ATCCGTGAAGAGTACCCAGAT	qRT-PCR
	TUB2-RR	AAGAACCATGCACTCATCAGC
WUS	WUS-RF	CCAGCTTCAATAACGGGAATTTAAATCATGCA
	WUS-RR	TCATGTAGCCATTAGAAGCATTAACAACACCACAT
ARR15	ARR15-RF	CAGCACTCAGAGAAATCCCAGT
	ARR15-RR	TCATACATTGTTCTATACGAGGTTG
ARF3	ARF3-RF	CGCCTACTCAATAACCGATCATC
	ARF3-RR	ACGGCCCACACCAAATGTT
ARF4	ARF4-RF	CGCTTAAATCATTCCCGCAAT
	ARF4-RR	ACTTGTTGGCTTGGTAAGCAAAG
IAA18	IAA18-RF	CAGAACCAAAGAGACAAGGAGGCA
	IAA18-RR	TTTGAGCTGCAAGAAGACCTCTGA
BLH7	BLH7-RF	CGTGGCGATGTTCCTATGTCC
	BLH7-RR	TCCATTTCTACACCTTTCTATTCTCC
AS1	AS1-RF	TTGTTACGTGCTTACGTTAGACA
	AS1-RR	AAGACTTGGCGTCACGGTTCA
ANT	ANT-RF	GCGAAGGAACAACAACAGCATT
	ANT-RR	CCACCTTCCACAACAGCATT
CKX1	CKX1-RF	CTGAGAAGCGGAATTCTGAAC
	CKX1-RR	GAGTACCCTGATCCATTTAACCA
WUS	WUS-CF1	CGTTAATGTCGTAGATATACAGA	ChIP
	WUS-CR1	TACTTCCCAAATAATATAGTAGG
	WUS-CF2	TAAACTGAAGCAAAATATACCGA
	WUS-CR2	CTAATAACATAGGAGTGCACCAT
	WUS-CF3	GAATTAAAAAAAGACCGCATCAA
	WUS-CR3	GAGCATATCACAAATACCACCAA
	WUS-CF4	TTATGTATGTTTCAGACCTTCGT
	WUS-CR4	AAATCCCCAAAATATCAGCTTTT
ACTIN2/7	ACTIN2/7-CF	CGTTTCGCTTTCCTTAGTGTTAGCT
	ACTIN2/7-CR	AGCGAACGGATCTAGAGACTCACCTTG
